# Supplementary material for: Gm14230 controls Tbc1d24 cytoophidia and neuronal cellular juvenescence
Source: PLoS One. 2021 Apr 22;16(4):e0248517. doi: 10.1371/journal.pone.0248517 (PMC8062039; doi:10.1371/journal.pone.0248517)
Supplement: S1 File — (XLSX) [file pone.0248517.s013.xlsx]

## Sheet: S1 File
Gene name	Brain_P1_1	Brain_P1_2	Brain_P1_3	Brain_P56_1	Brain_P56_2	Brain_P56_3
0610005C13Rik	0.0275585	0.0621547	0.0649615	0	0.0248675	0.0376854
0610006L08Rik	0.0464013	0.0915709	0.0468764	0	0.0279136	0.0126905
0610009B22Rik	20.0188	15.8155	14.4598	14.9151	14.731	12.5556
0610009E02Rik	0.602419	0.478627	0.627029	0.404009	0.214144	0.449341
0610009L18Rik	5.31728	4.36227	2.57843	4.09315	3.88644	3.75196
0610009O20Rik	20.2358	15.9684	15.8371	16.5073	16.0731	16.9626
0610010F05Rik	25.6522	33.6703	33.5055	7.3753	7.78589	8.33519
0610010K14Rik	1.31934	0.763477	0.736573	0.33408	0.516931	0.555491
0610012D04Rik	0	0	0.125239	0.0596436	0	0.0508576
0610012G03Rik	44.5079	31.4208	31.6172	28.2955	26.6992	24.3516
0610025J13Rik	0.0587225	0.124164	0.0296619	0	0	0.0240904
0610030E20Rik	3.57245	4.7446	5.0515	2.62837	2.81112	3.41735
0610031O16Rik	0.0132611	0.0224316	0.0401906	0	0	0
0610033M10Rik	0.11947	0.101044	0.0905199	0.0287394	0	0
0610037L13Rik	8.78212	7.141	5.90879	7.17413	7.16007	7.33503
0610038B21Rik	0.0535884	0.0634526	0.0433097	0.14438	0.212765	0.0791431
0610039K10Rik	0.069147	0	0.0349275	0	0	0.028367
0610040B10Rik	1.75709	1.08803	0.633956	1.0567	0.750288	0.862422
0610040F04Rik	0.091853	0.0647385	0.0309312	0.486109	0.442047	0.401941
0610040J01Rik	1.82171	1.98095	1.79885	2.29326	2.11349	2.18021
0610043K17Rik	0.0427454	0.253069	0.302282	0.287916	0.385715	0.315647
0710001A04Rik	0	0	0	0.023547	0	0
1010001B22Rik	0.447049	0.283574	0.620986	0.430163	0.504246	0.779443
1010001N08Rik	0	0.00917218	0	0	0	0
1100001I12Rik	0	0	0	0	0	0
1110002E22Rik	0.194231	0.26451	0.335902	0.297765	0.303001	0.524009
1110002J07Rik	0.969214	1.18528	1.13792	0.252055	0.16546	0.257911
1110002L01Rik	4.14313	4.97316	4.90997	2.82898	3.17059	3.18364
1110002O04Rik	0.116304	0	0.117495	0.223822	0.367315	0.429414
1110003F10Rik	0.343301	0.508117	0.346816	0.330334	0.387224	0.845019
1110004E09Rik	20.6101	18.3773	15.9454	15.068	15.364	13.0183
1110004F10Rik	62.0607	57.9111	54.2699	26.7103	27.0402	24.5651
1110006O24Rik	1.37142	1.0874	1.03909	0.701046	0.502735	0.457123
1110008E08Rik	0	0	0	0.0438047	0.0410789	0.0373519
1110008F13Rik	26.0354	20.2067	17.5926	17.1536	16.9449	14.6832
1110008L16Rik	2.47668	2.30729	2.10619	1.31606	1.36759	1.5832
1110008P14Rik	16.2615	12.3791	10.232	56.1703	48.0559	45.9011
1110012L19Rik	32.4627	26.1072	21.4885	9.98758	10.5335	8.66444
1110015O18Rik	3.44505	6.10101	5.63715	0.264571	0.175135	0.119434
1110017D15Rik	4.47037	2.86016	2.33997	1.33726	1.23315	1.12127
1110018N20Rik	2.43884	1.95691	1.9163	4.31236	3.51736	4.54936
1110019B22Rik	0	0	0	0	0	0.0270054
1110019D14Rik	0.398612	0.433457	0.460221	0.913228	1.19896	1.01231
1110020A21Rik	0.733137	0.587428	0.740643	0.482673	0.522275	0.411571
1110025L11Rik	0	0	0	0	0	0
1110025M09Rik	3.23365	1.75816	1.78894	0.889004	0.90316	0.758046
1110028F11Rik	0.0337233	0.0570442	0	0.0324496	0	0.0276695
1110028F18Rik	0	0	0	0	0	0
1110032A03Rik	6.23705	4.63872	3.98911	7.10842	6.89616	6.00517
1110032F04Rik	2.47685	2.63474	2.528	7.82555	6.39392	5.71953
1110034G24Rik	5.5038	3.98431	3.92666	3.78493	3.94224	2.74264
1110035H17Rik	0.132611	0.0224316	0.160762	0.0765611	0.119662	0.21761
1110036E04Rik	0	0	0	0	0	0
1110038B12Rik	27.189	19.8291	17.3507	5.2464	5.46114	4.399
1110038F14Rik	12.5403	9.32762	8.92015	7.62016	6.78947	6.8782
1110046J04Rik	0.471953	0.399162	0.371892	1.23522	0.93691	1.06875
1110051M20Rik	19.9559	16.4285	15.5261	17.9236	17.1281	14.9044
1110057P08Rik	0	0	0	0	0	0
1110059E24Rik	11.5151	9.5303	9.04184	7.13547	6.77862	6.26046
1110059G10Rik	3.87154	3.50333	3.1979	2.1061	2.32546	1.94551
1110060G06Rik	0.263839	0.16736	0	0	0.119038	0.054119
1110065P20Rik	26.853	21.191	15.8621	18.3687	18.6469	14.3837
1190001M18Rik	0.129583	0.109597	0.0261819	0.0249376	0.0233859	0
1190002N15Rik	4.34131	5.91989	5.82524	10.4073	9.92508	10.9184
1190005I06Rik	1.70192	1.31091	1.136	1.52066	1.31635	0.773008
1190007I07Rik	4.31704	3.34888	2.66675	3.14856	3.62256	3.04572
1190028D05Rik	0	0	0	0	0	0
1200007C13Rik	0	0	0	0	0	0
1300002E11Rik	1.27343	1.35455	1.34961	1.07499	1.29008	1.28841
1300014J16Rik	0.0984711	0.22903	0.348178	0.260567	0.355423	0.282779
1300017J02Rik	0.0584099	0.0926272	0.029504	0.00702546	0.0131766	0.0119811
1500002C15Rik	1.47759	1.65776	1.99536	0.783427	0.789099	1.06389
1500002F19Rik	0.0796949	0.0449355	0.0536739	0.357862	0.383536	0.348738
1500004A13Rik	4.13385	4.81039	4.8314	4.71152	4.9886	5.84396
1500005C15Rik	0	0.0232561	0.0277786	0.0396877	0.0248121	0.0338413
1500009C09Rik	45.1184	42.2681	35.9229	50.1676	50.0253	47.7559
1500009L16Rik	8.22612	7.02165	5.60421	3.22649	4.21715	2.83693
1500011B03Rik	39.7569	33.0352	26.9283	31.961	32.1666	26.7734
1500011K16Rik	16.8684	14.058	11.8041	24.5844	25.7277	18.9038
1500012K07Rik	0.0125148	0	0.012643	0.132463	0.0903424	0.0924139
1500015A07Rik	2.1503	1.90353	2.04198	1.10351	1.19007	1.43496
1500015L24Rik	0	0	0	0.487243	0.76154	0.623201
1500015O10Rik	24.5213	14.32	9.84259	12.4998	12.6769	8.86208
1500026H17Rik	1.46792	1.32428	1.19734	1.00442	0.951736	1.16872
1500035N22Rik	13.6603	13.9027	13.3004	0.622431	0.961389	0.780503
1520401A03Rik	0.024019	0.0744863	0.0242649	0.0308156	0.0361227	0.0591215
1600002K03Rik	4.61184	2.75091	2.64831	3.45669	3.54824	2.1907
1600010M07Rik	0.114219	0.128803	0.0192313	0.201491	0.103066	0.0937145
1600012H06Rik	9.63238	8.67916	7.80298	5.01886	5.42788	5.09938
1600012P17Rik	0.0126983	0	0	0	0	0
1600014C10Rik	5.02586	5.11072	4.69	7.28211	7.46074	7.41298
1600014C23Rik	0	0.0537405	0.128382	0.122281	0.114672	0.156402
1600015I10Rik	0	0.0112022	0	0	0	0.0108674
1600017P15Rik	0	0	0	0	0	0
1600017P15Rik	0.073964	0.0312782	0.112082	0.142341	0.0333709	0
1600019K03Rik	0	0	0	0	0	0
1600020E01Rik	6.86722	4.43806	3.92589	1.48548	1.37932	1.3041
1600023N17Rik	1.04593	1.49278	0.825496	0.220154	0.353923	0.34863
1600025M17Rik	0	0	0.0310467	0	0	0
1600027J07Rik	0	0	0	0.0647664	0	0
1600029O15Rik	2.96571	5.12433	5.42236	0.402669	0.47612	0.671776
1700001C02Rik	1.83912	1.15319	0.736775	0.701761	0.543643	0.468302
1700001C19Rik	0.121518	0.0880935	0.0876872	0.016704	0.0469938	0.0427301
1700001D01Rik	0	0	0	0	0	0
1700001F09Rik	0	0	0	0	0	0
1700001G01Rik	0	0	0	0.0140822	0	0
1700001G11Rik	0.121904	0.180429	0.184728	0.205273	0.385001	0.15003
1700001G17Rik	0.40726	0.594953	0.785456	0.213751	0.0334084	0.182264
1700001J03Rik	0.151677	0	0.0766152	0.0364871	0.0342167	0.0622244
1700001J04Rik	0	0	0	0	0	0
1700001J11Rik	0.0123551	0.125394	0.187224	0.0237768	0.0891894	0.0304115
1700001K19Rik	0	0	0	0	0	0.0282779
1700001L05Rik	0.285412	0.519221	0.337297	0.911985	0.860097	1.38297
1700001L19Rik	4.77667	5.07662	3.71479	5.91442	6.06688	4.99881
1700001N15Rik	0	0	0	0	0	0
1700001O22Rik	0.495835	0.289558	0.226603	2.2265	1.55531	1.79196
1700001P01Rik	0.210987	0.223057	0.159861	0.0507544	0.0951925	0.173111
1700003C15Rik	0	0	0	0	0	0
1700003D09Rik	0.0710885	0.0200414	0.0478776	0	0.0213823	0.0194423
1700003E16Rik	6.20935	5.81568	4.80575	12.4202	13.3858	12.1105
1700003E24Rik	0	0	0	0	0	0
1700003F12Rik	0.438403	0.256699	0.0340686	0.129798	0.273874	0.0553389
1700003G13Rik	0.0466204	0	0	0	0	0
1700003G18Rik	0	0.0154739	0.018483	0.0352093	0	0
1700003H04Rik	0	0	0	0	0	0
1700003I16Rik	0	0	0.0314282	0	0	0
1700003I22Rik	0	0	0	0	0	0
1700003L19Rik	0.0778108	0.197429	0.366835	0.0249573	0	0.0638425
1700003M07Rik	2.03592	2.51909	3.12323	4.28081	4.66083	4.85664
1700003N22Rik	0	0	0	0	0	0
1700003P14Rik	0	0	0	0	0	0
1700006A11Rik	0	0	0	0	0	0
1700006E09Rik	0	0	0	0	0	0
1700006F04Rik	0	0.0631237	0	0.0718158	0.0673471	0
1700006H21Rik	0	0	0	0	0	0
1700006J14Rik	0.0456346	0.0482453	0.0115255	0.0109777	0.0308839	0.0187212
1700006P03Rik	0	0	0	0	0	0
1700007E05Rik	0.0250487	0.0105927	0.0126526	0.0241026	0.0791098	0.0411041
1700007F19Rik	0	0.0169534	0	0.0578638	0.0723509	0.0164466
1700007G11Rik	1.02288	0.884342	0.849645	0.503058	0.307666	0.391653
1700007J10Rik	0.126787	0.042893	0	0.0487993	0.0686442	0.0624162
1700007K13Rik	2.6263	2.68279	1.75731	2.16608	1.78508	1.76305
1700007L15Rik	0.668983	0.905286	0.540666	0.429143	0.563416	0.475705
1700007M16Rik	0	0	0	0	0	0
1700007P06Rik	0	0.0338245	0.0808043	0.384821	0.433051	0.951587
1700008A23Rik	0.0476324	0.120858	0.14436	0.0458332	0.0859625	0.117245
1700008B11Rik	0.0519148	0	0	0.0499539	0	0
1700008C04Rik	0	0	0	0	0	0
1700008H02Rik	0.0195451	0.0661225	0.0592357	0.0376137	0.0176366	0.0160365
1700008J07Rik	1.3263	1.33922	0.916043	0.833441	1.03804	0.921648
1700008K24Rik	0.0346463	0	0	0	0	0
1700008N11Rik	0	0	0	0	0	0
1700008O03Rik	0.367204	0.287844	0.271437	0.336098	0.379838	0.205755
1700008P02Rik	0	0	0	0	0	0
1700009C05Rik	0	0	0.0843934	0	0	0.102812
1700009J07Rik	0	0	0.0243063	0	0.0434211	0.0197408
1700009N14Rik	0	0	0	0	0	0
1700010B08Rik	0.0366118	0	0	0	0	0
1700010B13Rik	0.078292	0.0662168	0.0316375	0.0452009	0.0141294	0.025695
1700010D01Rik	0	0	0	0	0	0
1700010G06Rik	0	0	0	0.0463701	0	0.0790787
1700010H22Rik	0	0.0821773	0.0245395	0	0	0
1700010I02Rik	0.0570433	0.0482453	0.0576274	0.0548887	0	0
1700010I14Rik	0.820527	0.589224	0.578686	0.402216	0.377188	0.393776
1700010J16Rik	0	0	0	0	0	0
1700010K23Rik	0	0	0	0	0.0789895	0
1700010K24Rik	0.145637	0.123175	0	0	0	0.119493
1700010L04Rik	0	0	0	0	0	0
1700010N08Rik	0	0	0	0	0	0
1700011B04Rik	0	0	0.00798151	0	0	0
1700011C11Rik	0	0	0	0	0	0
1700011D18Rik	0.118823	0.100497	0.240079	0.114335	0.214441	0.0974924
1700011H14Rik	0.00839428	0.0141992	0	0	0	0
1700011I03Rik	0.535582	0.597107	0.368909	0.163976	0.219675	0.0599232
1700011L03Rik	0	0	0	0	0	0
1700011L22Rik	0.0320799	0	0.0324084	0.0308682	0	0
1700011M02Rik	0	0	0	0	0	0
1700012A03Rik	0	0	0.0329871	0	0	0
1700012B07Rik	0	0	0	0	0	0
1700012B09Rik	1.88884	2.03938	1.13679	0.618721	0.326374	0.560551
1700012C08Rik	0	0	0	0	0	0
1700012C14Rik	0.370415	0.358039	0.374207	0.254588	0.286496	0.130251
1700012D14Rik	0.301163	0.462507	0.568461	0.15252	0.350422	0.37065
1700012D16Rik	0	0	0	0	0.0514732	0
1700012E03Rik	0	0	0	0	0	0
1700012I11Rik	0	0	0	0	0	0
1700012J15Rik	0	0	0	0	0	0
1700012J22Rik	0	0	0	0	0	0
1700012P22Rik	0	0	0	0	0	0
1700013A02Rik	0	0	0	0	0	0
1700013D24Rik	0	0	0	0	0.0555141	0
1700013F07Rik	0.929389	0.92025	0.732804	0.741602	0.736365	0.669555
1700013G24Rik	0	0	0	0	0	0
1700013H16Rik	0.0268905	0	0	0	0	0
1700013M08Rik	0	0	0	0	0	0
1700013N06Rik	0	0	0	0	0	0
1700014D04Rik	0.130412	0.0848447	0.121613	0.144792	0.199147	0.148155
1700014F14Rik	0	0	0	0	0	0
1700014L14Rik	0	0	0	0	0	0
1700015C15Rik	0.0880053	0.074432	0.0889064	0	0.0794119	0.144414
1700015C17Rik	0	0	0	0	0	0
1700015F17Rik	0	0.0248994	0.0297415	0.113312	0.0531307	0.0966204
1700015G11Rik	0	0	0	0	0	0
1700015H07Rik	0	0	0	0	0	0
1700015I17Rik	0	0.0132623	0	0.030177	0	0.0257317
1700015O11Rik	0	0	0	0.046712	0	0.039831
1700016A09Rik	0.473015	0.433399	0.438037	0.265503	0.533534	0.614494
1700016B01Rik	0	0	0	0	0	0
1700016B15Rik	0	0	0.0453629	0	0	0
1700016C15Rik	0.214284	0.0724936	0	0	0	0.0351633
1700016D06Rik	0	0	0	0	0.0184244	0.0167527
1700016D08Rik	0	0	0	0	0	0
1700016F12Rik	0	0	0	0	0	0
1700016G14Rik	0	0	0	0.110095	0.0688298	0.0625849
1700016G22Rik	0	0.0376183	0	0	0	0
1700016H03Rik	0	0	0	0	0	0
1700016H13Rik	0.0939862	0.0794904	0.132928	0.0361745	0	0.0154228
1700016J18Rik	0.925293	0.335392	0.400614	0.127192	0	0.325366
1700016K05Rik	0.0852694	0	0	0	0	0
1700016K19Rik	5.43206	4.83606	3.21318	3.12925	4.15994	2.40439
1700016L21Rik	0	0	0	0	0	0
1700016P03Rik	0.610224	0.387081	0.269707	9.13791	12.8023	18.5251
1700016P04Rik	0	0	0	0	0	0
1700017B05Rik	1.5844	1.57932	1.38466	2.26263	2.32041	2.82693
1700017D01Rik	0	0	0	0	0	0
1700017G19Rik	0	0.00958593	0.0114501	0.0218118	0.0102273	0.0185988
1700017I07Rik	0	0	0	0	0	0
1700017J07Rik	0	0	0	0.133914	0	0
1700017L05Rik	0	0	0	0	0	0
1700017M07Rik	0.0350149	0.0592288	0.0353734	0.0336923	0.189575	0.172375
1700017N19Rik	0	0.0118307	0	0	0	0.011477
1700018A04Rik	0.093683	0.0594255	0.0788686	0	0.00704461	0.0192164
1700018A14Rik	0.138878	0.195763	0.327366	0.044544	0	0.0759645
1700018A23Rik	0	0.139887	0.0835452	0.0795748	0	0
1700018B08Rik	0.0763075	0	0.0513926	0	0	0.0208697
1700018B24Rik	0.0555042	0	0	0	0.0500844	0
1700018F24Rik	0	0	0.0592709	0	0	0.024069
1700018G05Rik	0	0	0	0	0	0
1700018L02Rik	0.503312	0.224045	0.280994	0.254895	0.286842	0.184745
1700018M17Rik	0	0	0	0	0.0651317	0
1700018P08Rik	0	0	0	0	0	0
1700019A02Rik	0.0423603	0.035827	0	0.0815206	0.038224	0.104268
1700019A23Rik	0	0	0.169648	0	0	0.275565
1700019C18Rik	0	0.0105726	0.0252571	0	0	0
1700019D03Rik	0.858956	1.32437	1.20564	3.10125	3.53931	3.77951
1700019E08Rik	0	0	0	0	0	0
1700019F05Rik	0	0	0	0	0	0
1700019G24Rik	0.523483	1.21755	0.330527	0.188891	0.236183	0.322132
1700019J19Rik	0	0	0	0.00594868	0	0
1700019L13Rik	0	0	0	0	0.00600365	0.0109179
1700019M22Rik	0	0	0	0	0	0
1700019N19Rik	0	0.022146	0	0.050391	0.118139	0.042968
1700019P21Rik	0	0	0	0	0	0
1700020A23Rik	0	0	0	0	0	0
1700020D05Rik	0.354607	0.5453	0.423372	0.279174	0.552695	0.872848
1700020D12Rik	0	0	0	0	0	0
1700020G03Rik	0	0	0	0.106875	0	0.0607545
1700020G17Rik	0	0	0	0.0214572	0	0
1700020I14Rik	26.649	51.5125	54.0839	51.5517	54.9126	66.5934
1700020L24Rik	0.0626933	0.106048	0	0.150813	0.339429	0.231475
1700020M21Rik	0	0	0	0	0	0
1700020N01Rik	0	0.0490098	0	0	0.0522888	0.0475447
1700020N15Rik	0	0	0	0	0	0
1700020N18Rik	0.0601718	0.0508913	0.0607879	0.057899	0.217185	0.19748
1700021A07Rik	0	0	0	0	0	0
1700021F02Rik	0	0	0	0	0	0
1700021F05Rik	7.46347	5.02837	4.84191	4.11468	4.30332	3.94549
1700021F07Rik	0	0	0	0	0.0459753	0.083608
1700021F13Rik	0	0	0	0	0	0
1700021G15Rik	0	0	0	0	0	0
1700021J08Rik	0	0	0	0	0	0
1700021L23Rik	0.0906721	0	0	0	0	0
1700021N21Rik	0.109228	0.0615875	0.0367821	0.140136	0.0657081	0.0597464
1700021P04Rik	0	0	0	0	0	0
1700022A21Rik	0	0	0	0	0	0
1700022A22Rik	0	0	0	0	0	0
1700022E09Rik	0	0	0	0	0	0
1700022H01Rik	0.085049	0	0	0.163673	0	0
1700022H16Rik	0	0	0	0	0	0
1700022I11Rik	0.0217397	0.0122578	0	0.00697287	0.00653898	0.0118914
1700022N22Rik	0	0.0392631	0.0468984	0.134009	0.0837801	0.114268
1700023C21Rik	0	0	0	0	0	0
1700023F02Rik	0.257476	0.18147	0	0.0412917	0.0774447	0.0704182
1700023F06Rik	1.22407	0.862734	0.824405	1.17784	1.53409	1.07873
1700023G09Rik	0	0	0	0	0.0203425	0
1700023H06Rik	0.126107	0.0533286	0.0636992	0	0	0
1700024B05Rik	0	0	0	0.0200957	0	0.0171354
1700024B18Rik	0	0	0	0	0.0702129	0
1700024G13Rik	0.348501	0.262001	0.117356	1.00601	0.55906	0.540108
1700024I08Rik	0	0	0	0	0	0
1700024J04Rik	0	0.0305739	0	0	0	0.0444899
1700024P04Rik	0	0	0	0	0	0
1700025A08Rik	0	0	0.0545993	0	0	0.133031
1700025B11Rik	0.0595189	0	0	0	0	0
1700025C18Rik	0	0	0	0	0	0
1700025D23Rik	0	0	0	0	0	0
1700025F22Rik	0	0	0	0	0	0
1700025F24Rik	0	0	0	0	0	0
1700025G04Rik	5.38328	6.84131	6.7839	7.65977	8.08261	8.86816
1700025H01Rik	0	0	0	0	0	0
1700025J12Rik	0	0	0	0	0	0.0857314
1700025K04Rik	0	0	0	0	0	0
1700025K24Rik	0	0.0376183	0	0	0	0.0364938
1700025L06Rik	0	0	0	0.0146016	0	0.0124506
1700025M24Rik	0	0	0	0	0	0
1700025N21Rik	0	0	0	0	0	0
1700025N23Rik	0	0.0912707	0.14536	0.0692257	0	0.0295141
1700025O08Rik	0	0	0	0	0	0
1700026D11Rik	0	0	0	0.0108128	0	0
1700026F02Rik	0	0	0	0.0188629	0	0
1700026J12Rik	0	0	0	0	0	0
1700026J14Rik	0.538894	0.350599	0.293145	0.199438	0.149622	0.170059
1700026N04Rik	0	0	0.0517123	0.0985094	0	0.0419991
1700027A07Rik	0.646781	0.243123	0.290402	0.1383	0.324236	0.353782
1700027A15Rik	0	0	0	0.0226868	0	0
1700027F06Rik	0	0	0	0	0	0
1700027F09Rik	0	0	0	0	0	0
1700027H10Rik	0	0	0	0	0	0
1700027I24Rik	0	0	0	0	0	0
1700027J07Rik	0	0.0100063	0	0	0	0
1700028B04Rik	0	0.0573379	0.0342441	0	0.0305871	0
1700028D13Rik	0	0	0	0	0	0
1700028E10Rik	0.365869	0.301403	0.216009	0.160023	0.167216	0.198827
1700028I16Rik	0.0311685	0.0263613	0.0629754	0	0.0843752	0
1700028J19Rik	0.302379	0.102297	0.229106	0.334602	0.422922	0.347336
1700028K03Rik	0.0372003	0.0209752	0.0250541	0.0477269	0.0671356	0.0746099
1700028M03Rik	0	0	0.069855	0	0	0
1700028N14Rik	0	0.0372658	0	0	0.0397591	0
1700028P14Rik	1.40302	1.44319	1.87707	1.24056	1.06072	1.12004
1700028P15Rik	0	0	0	0	0	0
1700029B22Rik	0	0	0	0	0	0
1700029B24Rik	0	0	0	0	0	0
1700029E06Rik	0	0	0.0878494	0	0	0
1700029F12Rik	0.0288719	0	0.0291675	0	0	0
1700029H14Rik	0.0694876	0.0195901	0.0233997	0	0.0209008	0.0190045
1700029I15Rik	0.659256	0.805389	0.912675	0.798817	1.05757	1.08182
1700029J03Rik	0	0	0	0	0	0
1700029J07Rik	2.12619	1.9405	1.5412	1.2021	1.39829	1.52768
1700029M03Rik	0	0	0	0	0	0
1700029M20Rik	0.0217685	0.00920554	0	0	0.00982145	0.0267911
1700029N11Rik	0	0	0	0	0	0
1700029P11Rik	0	0	0	0	0	0
1700030A11Rik	0	0	0	0.0713305	0.033446	0.0304115
1700030C10Rik	0.0223752	0.0946212	0.135626	0.129181	0.222094	0.110151
1700030C10Rik	1.49868	1.31567	1.0924	0.6754	0.9415	0.482517
1700030C12Rik	0.112623	0.166692	0.199108	0.0270922	0.0762191	0.115506
1700030C14Rik	0.217685	0.184111	0.395845	0.251355	0.275001	0.321493
1700030E10Rik	0	0	0	0	0	0
1700030F04Rik	0	0.0694203	0	0.0789795	0.074065	0.101018
1700030I03Rik	0	0.0295515	0	0.0672415	0	0
1700030J22Rik	2.23015	2.99189	3.36283	2.35734	2.48822	2.7402
1700030K09Rik	6.33899	4.37715	5.26194	2.53793	2.63001	2.93695
1700030L20Rik	0	0	0	0	0	0
1700030L22Rik	0	0	0	0	0	0
1700030M09Rik	0.0298675	0.0252609	0	0	0.0269511	0
1700030N03Rik	0	0	0.00755361	0	0	0
1700030N18Rik	0	0.0288173	0	0	0	0.0279559
1700030O20Rik	0	0	0	0	0	0
1700031A10Rik	0	0	0	0	0	0
1700031F05Rik	0	0	0	0	0	0
1700031F10Rik	0	0	0	0.049563	0	0
1700031L13Rik	0	0	0	0	0	0
1700031M16Rik	0	0	0	0	0	0
1700031P21Rik	0	0	0	0	0	0
1700034B16Rik	0	0	0	0	0	0
1700034E13Rik	0	0	0	0	0	0
1700034G24Rik	0	0	0.0307595	0	0	0
1700034H15Rik	0.248244	0.401657	0.414343	0.249253	0.350616	0.473779
1700034I23Rik	0.0140179	0.0474234	0.0141614	0.0134884	0	0.0230029
1700034J04Rik	0	0	0	0	0	0
1700034J05Rik	0	0	0	0.0105323	0.00987697	0
1700034K08Rik	0	0	0	0	0	0
1700034P13Rik	0.116754	0.0807926	0.107227	0.142983	0.0383103	0.0696689
1700036A12Rik	0.0900273	0.0609137	0.109139	0.0346507	0.0162473	0.0147732
1700036G14Rik	0.0607269	0.0513608	0	0	0	0
1700036O09Rik	0	0	0	0	0	0
1700037C06Rik	0	0	0	0	0	0
1700037C18Rik	1.96851	1.55276	1.43226	1.46233	1.2701	1.39755
1700037F03Rik	0.0901753	0.0762673	0	0.0867692	0	0.0739874
1700037F24Rik	0	0	0	0.0325496	0	0
1700037H04Rik	20.8916	16.3786	16.1891	17.6641	19.3063	16.3733
1700039E22Rik	0	0	0.0431831	0	0	0
1700039I01Rik	0	0.058116	0	0	0	0
1700039M10Rik	0.556815	0.470936	0.312509	0.0595315	0.111654	0
1700039M15Rik	0	0	0	0	0	0
1700040D17Rik	1.12132	0.641547	0.766305	0.634685	0.595192	0.892964
1700040E09Rik	0	0	0	0	0	0
1700040F15Rik	0	0	0	0	0	0
1700040F17Rik	0	0	0	0	0	0
1700040K01Rik	0.150292	0	0	0	0.135617	0
1700040L08Rik	0.121678	0	0	0.0585412	0.0548984	0
1700041C23Rik	0	0	0	0	0	0
1700041G16Rik	0.126315	0.0457855	0.0182297	0	0.0651317	0.148056
1700041I07Rik	0	0	0	0	0	0
1700041M05Rik	0.107562	0	0	0	0	0
1700041M19Rik	0	0	0	0	0	0
1700042D02Rik	0	0	0	0	0	0
1700042G07Rik	0	0	0	0	0	0
1700042G15Rik	0	0	0	0	0	0
1700042O05Rik	0	0	0	0	0	0
1700042O10Rik	0	0.0258954	0	0.0589224	0	0.0251213
1700044C05Rik	0	0	0	0	0	0
1700044K03Rik	0	0	0	0	0	0
1700045H11Rik	0	0	0	0.0534077	0	0
1700045I11Rik	0	0	0	0	0.0602435	0
1700046C09Rik	0	0	0	0	0	0
1700047A11Rik	0	0	0	0.0385758	0	0
1700047E10Rik	0	0	0	0	0	0
1700047F07Rik	0.0626933	0.13256	0.12667	0.603253	0.594001	0.43723
1700047G03Rik	0	0.0186454	0	0	0	0
1700047G07Rik	0.03649	0.030862	0	0.0351117	0	0
1700047I17Rik2	0	0	0.0172151	0	0	0
1700047K16Rik	0.780128	0.251355	0.300235	0.178729	0.201129	0.121921
1700047L14Rik	0	0	0	0	0	0
1700047M11Rik	0.034695	0.00978129	0.0350502	3.13814	3.82991	4.34591
1700047N06Rik	0	0	0	0	0	0
1700047O18Rik	0	0	0	0	0	0
1700048F04Rik	0.0618684	0.0261631	0	0.357189	0.167482	0.177667
1700048M11Rik	0.135728	0.057397	0.0685587	0	0	0
1700048O20Rik	3.35569	3.81954	2.07522	1.47867	1.98095	1.36378
1700048P04Rik	0	0	0	0	0	0
1700049E15Rik	0.0314365	0	0.0317583	0	0	0
1700049E17Rik1	0	0	0	0	0	0
1700049E17Rik2	0	0	0	0	0	0
1700049E22Rik	0	0	0	0	0	0
1700049J03Rik	0	0	0.078981	0.0752275	0	0.128292
1700049L16Rik	0	0	0	0	0	0
1700051A21Rik	0.0182855	0.0154653	0.0184728	0.0175949	0.0330001	0.015003
1700051K13Rik	0	0	0	0	0	0
1700051O22Rik	0.0515893	0.0436325	0	0	0.0465518	0
1700052H01Rik	0	0.0271586	0	0	0	0
1700052I22Rik	0	0	0	0	0	0
1700052K11Rik	2.47654	2.85282	2.66331	1.91323	2.03447	2.08294
1700054A03Rik	0.0808697	0	0	0	0	0
1700054K02Rik	0	0	0	0	0	0
1700054K19Rik	0	0	0	0	0	0
1700054M17Rik	0	0.0625563	0.0747213	0	0	0.182059
1700054O05Rik	0	0	0	0	0	0
1700054O19Rik	0.379193	0.128284	0.0766152	0.255409	0.30795	0.155561
1700055C04Rik	0	0	0	0	0	0
1700055D18Rik	0.150413	0.142181	0.160892	0.0681092	0.0958066	0.137931
1700056E22Rik	0.103503	0.262618	0.104563	0.0746952	0.0466982	0.063692
1700056N10Rik	0.599583	1.0676	0.765123	1.42716	1.33835	1.44995
1700057G04Rik	0	0.0141021	0	0.016044	0.0150456	0.0136805
1700057H15Rik	0	0	0	0.0252961	0	0
1700057H21Rik	0.0472223	0	0	0	0	0
1700058P15Rik	0	0	0	0	0	0
1700060C16Rik	0	0	0	0	0	0
1700060C20Rik	0.0544033	0	0.0549603	0	0.049091	0
1700060J05Rik	0	0	0.0627377	0	0	0
1700060O08Rik	0	0	0	0	0	0
1700061E17Rik	0	0	0	0	0	0
1700061E18Rik	0	0	0	0	0	0.0459275
1700061F12Rik	0	0	0	0	0	0
1700061G19Rik	0.135915	0.14369	0.0457687	0.054492	0.0204405	0.0743438
1700061H18Rik	0	0	0	0	0	0
1700061I17Rik	0	0	0	0	0	0
1700061J23Rik	0	0	0	0	0	0
1700061N14Rik	0	0	0	0	0	0
1700062C10Rik	0	0.0167797	0	0	0	0
1700063A18Rik	0	0	0	0	0	0
1700063D05Rik	0.344424	0.291302	0.34795	0.683542	0.835254	0.953755
1700063H04Rik	0	0	0	0	0	0
1700063H06Rik	0	0	0	0	0	0
1700063I16Rik	0	0.0455606	0.108841	0	0	0
1700063K16Rik	0	0	0	0	0	0
1700063O14Rik	0	0	0	0.0643715	0.060366	0.109778
1700064H15Rik	0.083538	0.0706537	0.25318	0.0803826	0.0753809	0
1700064J06Rik	0	0	0	0	0	0
1700064M15Rik	0.102059	0.258954	0.206208	0.147306	0.0460466	0.167475
1700065D16Rik	0.260593	0.14374	0.183138	0.0218043	0.122685	0.0371847
1700065I16Rik	0	0	0	0	0	0
1700065J11Rik	0	0	0	0	0	0
1700065J18Rik	0.167501	0.0708335	0	0.161174	0.0755727	0.068716
1700065L07Rik	0	0	0	0	0	0
1700065O20Rik	0	0	0	0	0	0
1700066B17Rik	0.0308183	0	0	0	0.027809	0.0252859
1700066B19Rik	0.0232034	0.0196246	0.0468819	0.0223269	0.0104688	0.009519
1700066C05Rik	0	0	0.0816978	0.0778151	0	0.0663523
1700066J03Rik	0.116167	0.0327501	0.0782376	0	0.0349412	0
1700066M21Rik	9.12638	8.66535	8.60311	8.88935	8.55656	7.94718
1700066N21Rik	0	0	0	0	0	0
1700066O22Rik	0	0	0	0.014758	0	0
1700067G17Rik	0	0	0	0	0	0
1700067K01Rik	0.100912	0.128021	0.0679632	0.0161833	0.0151763	0.0137994
1700067P10Rik	0	0	0	0.0398876	0	0
1700069B07Rik	0.0350522	0.029646	0.0708221	0.0337282	0.0632589	0.0575195
1700069L16Rik	0	0	0	0	0	0
1700069P05Rik	0	0	0	0	0	0
1700071G01Rik	0	0	0	0	0	0
1700071K01Rik	0	0	0	0.03867	0	0
1700071M16Rik	0	0	0	0.0109853	0	0.00936712
1700072B07Rik	0	0	0	0	0	0
1700072G22Rik	0	0	0	0	0	0.0492799
1700072O05Rik	0	0	0	0	0	0
1700073E17Rik	0	0	0	0	0	0.0213481
1700074A21Rik	0	0	0	0	0	0
1700074H08Rik	0	0	0	0	0	0
1700074P13Rik	0	0	0	0	0	0
1700080E11Rik	0	0.0276715	0.0330527	0.0314819	0	0
1700080G11Rik	1.73629	1.72389	1.52527	0.217918	0.749313	0.061939
1700080N15Rik	0	0	0	0	0	0
1700080O16Rik	0	0	0	0	0	0
1700081B01Rik	0.042801	0	0.0432393	0.0823687	0.0772433	0.210705
1700081H04Rik	0.0291791	0.0246787	0	0	0	0
1700081N11Rik	0.0956802	0.121385	0.24165	0.368265	0.215843	0.353268
1700082M22Rik	0.119146	0.125962	0.120366	0.21496	0.0940726	0.109977
1700083H02Rik	0	0	0	0	0	0
1700084C06Rik	0.307197	0.148467	0.0886693	0.168911	0.1188	0.0720144
1700084D21Rik	0	0	0	0	0	0
1700084E18Rik	0.737052	0.350648	0.511912	0.221629	0.270189	0.170083
1700084F23Rik	0	0	0	0	0	0
1700084J12Rik	0	0	0	0	0	0
1700084M14Rik	0	0	0	0	0	0
1700085C21Rik	0.0304196	0	0	0	0	0.0249588
1700085D07Rik	0	0	0	0	0	0
1700086D15Rik	0.0602269	0.127345	0.0608435	0	0	0.0247076
1700086L19Rik	11.3898	12.378	14.8779	12.8745	14.6704	14.7462
1700086O06Rik	3.05106	2.37866	1.73918	1.55812	1.69187	1.24468
1700086P04Rik	0.358824	0.193125	0.230681	0.18833	0.117741	0.133823
1700087M22Rik	0	0	0	0	0	0
1700088E04Rik	1.6855	1.20461	0.911072	0.885728	0.847451	0.811387
1700091H14Rik	0	0	0	0	0	0
1700092C02Rik	0	0	0	0	0	0
1700092C10Rik	0	0	0	0	0	0
1700092C17Rik	0	0	0	0	0	0.063692
1700092E16Rik	0	0	0	0	0	0
1700092E19Rik	0	0	0	0	0	0
1700092K14Rik	0.0833265	0.0704748	0	0.240537	0.15038	0.205104
1700092M07Rik	0.0647913	0	0.0654547	0	0.116929	0.10632
1700093K21Rik	0.295193	0.416107	0.497025	0.0473405	0.0443947	0.0538224
1700094J05Rik	0	0	0	0	0	0
1700094M23Rik	0.134206	0.0283767	0.237265	0	0.0302753	0.0550569
1700094M24Rik	0	0	0	0	0	0
1700095A13Rik	0	0	0	0	0	0
1700095A21Rik	0	0	0	0	0	0
1700095B10Rik	0	0	0	0	0	0
1700095J03Rik	0.801004	0.523494	0.441385	0.105102	0.0657081	0.104556
1700095J07Rik	0.0218118	0.0368954	0.0661053	0.0209879	0.0393639	0
1700095J12Rik	0	0	0	0	0	0
1700095K22Rik	0	0	0	0	0	0
1700096J18Rik	0	0	0	0	0	0
1700096K18Rik	3.98409	3.08243	2.46981	0.914836	1.18473	1.09582
1700097M23Rik	0.043251	0.0914506	0.152928	0.145661	0.117083	0.248407
1700097N02Rik	0.934835	0.922428	0.472203	0	0.070296	0.031959
1700099I09Rik	0	0.0314549	0	0	0	0
1700100I10Rik	0.0234263	0	0	0	0	0
1700100L14Rik	0	0	0	0	0	0
1700101I11Rik	0.546217	0.610996	0.498409	0.864673	0.890366	0.766213
1700101I19Rik	0.129074	0.0545834	0	0.0620995	0	0
1700101O22Rik	0	0	0.196171	0	0	0
1700102F20Rik	0	0	0	0	0	0
1700102H20Rik	1.40558	0.891594	0.769151	0.338122	0.528471	0.240262
1700102P08Rik	1.57114	1.55404	1.2644	0.563719	0.504613	0.480679
1700104B16Rik	0.227936	0.0771123	0.23027	0.0877306	0.0411358	0.0374036
1700104L18Rik	0	0	0	0	0	0
1700105G05Rik	0	0	0	0	0	0
1700105P06Rik	0.0928724	0.329903	0.112588	0.0536187	0.0838038	0.213361
1700108F19Rik	0.0207136	0.0437973	0.0313886	0.0199313	0.0280366	0.0339904
1700108J01Rik	0	0	0	0	0	0
1700108N06Rik	0	0	0	0	0	0
1700108N11Rik	0	0	0	0.172687	0.0647766	0.147249
1700109G14Rik	0.0654787	0.0922996	0.0881989	0	0	0
1700109G15Rik	0	0	0	0	0	0
1700109H08Rik	0.505211	0.763669	0.760147	0.351668	0.43648	0.987787
1700109I08Rik	0	0	0	0	0	0
1700109K24Rik	0	0	0	0	0	0
1700110C19Rik	0.275431	1.00945	0.510127	0.397541	0.248536	0.564966
1700110I01Rik	0.0267087	0.097887	0.0269821	0.0856661	0.0803356	0.0292187
1700110I07Rik	0	0	0	0	0	0
1700110K17Rik	0	0.0270793	0	0	0	0
1700111E14Rik	0	0	0	0	0	0
1700111N16Rik	0	0.0245698	0	0	0	0
1700112D23Rik	0.54629	0.423531	0.183961	0.919898	1.10913	0.634982
1700112H15Rik	0	0	0	0	0	0
1700112J05Rik	0	0	0	0	0	0
1700112J16Rik	0.356899	0.313033	0.360553	0.496048	0.345904	0.41213
1700112K13Rik	0.0469529	0	0	0	0	0
1700112L15Rik	0.0645372	0.0545834	0	0	0	0.0529518
1700112M02Rik	0	0	0	0	0	0.0776017
1700113A16Rik	1.47286	1.29654	1.12355	1.24369	1.38329	1.13447
1700113B19Rik	0	0	0	0	0	0
1700113H08Rik	0.0637045	0.0179597	0.0429045	0	0.0191613	0
1700116B05Rik	0	0	0	0	0	0
1700119H24Rik	0	0	0	0.0538618	0	0
1700119I11Rik	0	0	0	0	0	0.06668
1700120B22Rik	0.141871	0	0.0716616	0.068256	0.0640088	0
1700120C14Rik	1.04542	0.656008	0.545098	0.957262	0.867266	0.650232
1700120C18Rik	0	0	0	0	0	0
1700120E14Rik	0	0	0	0	0	0
1700120G07Rik	0	0	0	0	0	0
1700120G11Rik	0	0	0	0.0645026	0	0
1700120K04Rik	0.120564	0.0509845	0	0	0	0
1700120O09Rik	0	0	0	0	0	0
1700121C08Rik	0.0486174	0.164476	0.0982304	0.0935621	0.0877402	0.119669
1700121L03Rik	0.0467528	0.039542	0	0	0	0
1700121L16Rik	0	0	0	0	0	0
1700121N20Rik	0.0320487	0.0271057	0.0323768	0	0	0
1700122D07Rik	0	0	0	0	0	0
1700122E12Rik	0	0.196316	0	0.0446696	0.0418901	0
1700122H20Rik	0.0781805	0.396735	0.236943	0	0.141093	0.192437
1700122O11Rik	0	0.0361058	0	0	0	0
1700123J17Rik	0.237054	0.200492	0.0736864	0	0	0
1700123K08Rik	0	0.0301926	0	0.017175	0.0161063	0
1700123L14Rik	0	0.0159345	0	0.0181287	0	0
1700123M08Rik	1.6457	2.20933	2.32229	1.23164	1.17857	1.54317
1700123O12Rik	0	0	0	0	0	0
1700123O20Rik	18.2345	17.652	15.1734	10.2296	9.76188	7.74573
1700123O21Rik	0	0.082238	0	0.046781	0.0438701	0
1700124L16Rik	2.87627	1.90599	1.79735	0.656241	0.856218	0.90018
1700124M09Rik	0	0	0	0	0	0
1700125G02Rik	0	0	0.0640674	0	0	0
1700125G22Rik	0	0	0.038619	0.0367837	0.0344948	0.0313651
1700125H03Rik	0.0419286	0	0	0.0806898	0.0378345	0
1700125H20Rik	0.628508	0.643481	0.267345	0.0954897	0.119397	0.0271411
1700126A01Rik	0	0	0	0	0	0
1700126G02Rik	0	0.0383966	0	0	0	0
1700126H18Rik	0	0	0	0	0	0
1700127F24Rik	0	0	0	0	0	0
1700128A07Rik	0	0	0	0	0	0
1700128E19Rik	0	0	0.013633	0	0	0
1700128F08Rik	0.0202548	0.0513924	0.0204621	0.0194897	0.018277	0
1700128I11Rik	0	0	0	0	0	0
1700129C05Rik	0	0	0	0	0	0
1700129L04Rik	0	0	0	0	0	0
1810006J02Rik	0.0174888	0.0295829	0.0176679	0	0	0
1810007C17Rik	0	0.0784156	0.0468324	0	0	0
1810007D17Rik	0	0.0375169	0.0448127	0.0853659	0.120081	0.0363954
1810008B01Rik	0	0	0.0802195	0	0	0
1810008I18Rik	0	0	0	0	0	0
1810009A15Rik	0.0683808	0.134947	0.138162	0.065798	0.123407	0.280527
1810009J06Rik	0	0	0	0	0	0
1810010D01Rik	0.0772629	0.174257	0.052036	0.049563	0.0929579	0.21131
1810010H24Rik	2.89096	2.26335	2.13122	1.2969	1.76261	1.31421
1810010K12Rik	0.0143792	0.0243229	0.0145264	0.110689	0.142726	0.165171
1810011H11Rik	0.164159	0.138841	0.16584	0.414642	0.333292	0.404071
1810012K08Rik	0	0	0	0	0	0.0470477
1810012K16Rik	0.180515	0.152674	0.121576	0.173697	0.162889	0.04937
1810013D15Rik	0.0775907	0.0918731	0.0783852	0.089592	0.09802	0.178253
1810013L24Rik	8.06923	13.0545	12.9451	9.13089	9.86808	11.0853
1810014B01Rik	1.3528	1.14415	0.890204	1.36141	1.52308	1.12013
1810017P11Rik	0	0	0	0	0	0
1810018F18Rik	0	0	0	0	0	0
1810019D21Rik	0.0636634	0.0179481	0	0	0.019149	0.0348232
1810019N24Rik	0.0634996	0.0537059	0.0213833	0.0611012	0.0381994	0.0521004
1810020O05Rik	1.06884	0.744462	0.698684	0.786476	0.595703	0.644828
1810021B22Rik	1.10203	0.932061	0.890651	0.812977	1.06072	0.874058
1810022K09Rik	24.4273	20.3581	15.4969	10.027	9.43693	7.42533
1810024B03Rik	0.343047	0.313663	0.271628	0.19627	0.292817	0.327108
1810026B05Rik	5.00201	2.59645	2.83521	1.26022	1.25416	1.19049
1810028F09Rik	0	0	0	0.0761316	0.0475963	0.0649168
1810030O07Rik	13.0363	12.1499	10.6812	7.24004	8.066	7.5443
1810032O08Rik	5.02721	3.69028	3.54549	0.775797	0.973597	0.90472
1810034E14Rik	0.0733051	0.0495992	0.0592445	0.056429	0.119065	0.0721748
1810037I17Rik	32.687	27.5736	20.5812	35.5204	35.3072	28.8678
1810041H14Rik	0.386768	0.163558	0.195364	0.148864	0.314102	0.285603
1810041L15Rik	6.95359	9.6163	9.20734	8.02526	9.84259	11.1014
1810043G02Rik	5.59741	4.10401	3.81832	5.18049	4.88951	4.69446
1810044D09Rik	3.86028	2.34844	1.50519	0.977493	1.28334	1.38917
1810046K07Rik	0	0.019372	0	0	0.0206681	0
1810049I09Rik	0	0	0	0	0	0
1810049J17Rik	0.0712424	0.180763	0.143944	0.47986	0.192858	0.17536
1810053B23Rik	0	0.00535441	0	0	0	0
1810055G02Rik	15.6525	14.6288	15.0531	10.7196	10.3998	12.5126
1810058I24Rik	14.5299	11.169	9.66237	7.00761	6.99829	5.95593
1810059C17Rik	0.13517	0.114323	0.0682772	0	0.182957	0.0554526
1810059H22Rik	0.235849	0.171768	0.152224	0.208029	0.135968	0.172009
1810062G17Rik	0.252907	0.0916714	0.218997	0.139059	0.130406	0.0592874
1810062O18Rik	0.598106	0.383226	0.21972	0.610395	0.654186	0.460995
1810063I02Rik	0	0	0.121354	0	0	0
1810064F22Rik	0.0119557	0.0303351	0.0241562	0.0230082	0.0107883	0.0196189
1810065E05Rik	0	0	0	0	0	0
2010001A14Rik	1.93612	1.05268	0.74512	3.85904	4.61724	4.12267
2010001K21Rik	0.344554	0.214725	0.137401	0.279191	0.171819	0.245504
2010001M07Rik	0	0	0	0	0	0
2010003K11Rik	0.0282523	0.0238949	0	0	0	0
2010005H15Rik	0	0	0.052036	0.049563	0	0
2010007H06Rik	0.0200126	0.0620618	0.0134783	0.205404	0.186604	0.21346
2010008C14Rik	0.277521	0.187774	0.280362	0.213631	0.300507	0.0910806
2010009K17Rik	0	0	0	0	0	0
2010010A06Rik	0	0	0	0	0	0
2010013B24Rik	0.0881231	0.149063	0.222564	0.0847945	0.0397591	0.108455
2010015M23Rik	1.37256	1.02156	1.02609	0.924501	0.817433	0.653175
2010016I18Rik	0	0	0	0	0.0241007	0.0146094
2010103J01Rik	0	0	0	0	0	0
2010106C02Rik	0	0	0	0	0	0
2010106E10Rik	0	0	0.0516721	0.0246082	0	0
2010107E04Rik	87.6534	69.7426	48.7699	57.6424	54.2264	40.7189
2010109A12Rik	0.0516298	0.0436668	0	0.0496796	0.0465883	0.0211807
2010109I03Rik	0.0598073	0.126458	0.120839	0.134279	0.107935	0.188105
2010109P13Rik	0	0.0710142	0	0	0	0
2010110E17Rik	0.112334	0	0.0378282	0.0360304	0.0337885	0
2010110G14Rik	0	0	0	0	0	0
2010110K18Rik	0.0922606	0.117046	0.034952	0.0221939	0.0208129	0
2010111I01Rik	1.38137	1.28417	1.13938	2.63035	2.44827	2.78327
2010203P06Rik	0	0	0	0	0	0
2010204K13Rik	1.78813	1.65302	1.42834	7.10241	7.99256	4.87905
2010300C02Rik	5.66185	5.22194	4.90739	49.5437	49.4338	50.0624
2010300F17Rik	0.0116222	0	0	0	0	0.0095358
2010308F09Rik	0.140258	0.079084	0.094463	0.179948	0.210938	0
2010309G21Rik	0	0	0.0726004	0	0	0
2010310C07Rik	0	0	0	0	0	0
2010315B03Rik	2.59847	3.18631	3.01587	3.43896	3.4602	3.90523
2010320M18Rik	19.768	13.2704	11.3034	6.59154	5.9459	5.27261
2010320O07Rik	0.250773	0.318143	0.0633352	0.482602	0.282858	0.771583
2200002A13Rik	0.0464231	0	0	0	0	0
2200002D01Rik	0.126268	0.0889947	0.0850409	0.0202498	0.113939	0.0172669
2200002J24Rik	0	0	0	0	0	0
2200007N16Rik	0	0.116965	0	0	0	0
2210008F06Rik	15.7878	10.4712	9.52662	2.42946	2.36063	1.62232
2210010C04Rik	0	0	0	0.0295712	0.0138656	0.0126076
2210011C24Rik	0.0232937	0.0394021	0.0235322	0.403449	0.273249	0.248457
2210011K15Rik	0.0567156	0.0639576	0.0572964	0	0	0
2210016F16Rik	5.58815	4.79926	4.0433	4.22484	3.78673	3.62019
2210016L21Rik	34.7375	26.9273	24.4022	33.9528	34.6636	30.4311
2210017I01Rik	0	0.0338656	0	0	0.0361315	0
2210039B01Rik	0	0	0.0318496	0.030336	0	0
2210404E10Rik	0	0	0	0	0	0
2210406H18Rik	0	0	0	0.0285837	0	0.0243731
2210406O10Rik	0.412756	0.484229	0.430433	0.973697	0.708861	1.13615
2210407C18Rik	0	0	0.0237677	0	0.0212295	0.0386067
2210408F21Rik	0.0547198	0.138841	0.0691001	3.15918	3.36996	3.62541
2210408I21Rik	2.62847	3.51948	3.49952	1.50686	1.47302	1.48466
2210409E12Rik	0	0	0	0	0	0
2210411M09Rik	0	0	0	0.0492547	0	0
2210412B16Rik	0.132185	0.614886	0.534152	0.31798	0.596387	0.542277
2210414B05Rik	0	0	0	0	0	0
2210414F02Rik	0	0	0	0	0	0
2210417A02Rik	0	0	0	0	0	0
2210418O10Rik	0	0	0	0	0	0
2210420H20Rik	0	0	0	0	0	0
2300002M23Rik	0	0	0	0	0	0.0179677
2300003K06Rik	0	0	0	0	0	0
2300009A05Rik	4.16362	4.18955	4.3725	3.94301	3.71251	3.96979
2310001H17Rik	0.0227275	0.0538221	0.0459204	0.0306167	0.0369149	0.0372951
2310001K20Rik	0	0	0	0	0	0
2310001K24Rik	0.0444783	0	0	0	0.0802704	0
2310002D06Rik	0	0	0.0654547	0	0.0584647	0
2310002F09Rik	0.644797	0.613517	0.584779	0.521736	0.396706	0.360713
2310002L09Rik	0.0152521	0	0	0.014676	0	0
2310003L06Rik	0	0.0694636	0.0414859	0	0.0370556	0
2310003N18Rik	0.287458	0.0607807	0	0	0	0
2310005A03Rik	0	0	0	0	0	0
2310005E17Rik	0	0	0	0	0	0
2310007B03Rik	0.152894	0.0940458	0.0421254	0.0401234	0	0.0570215
2310008N11Rik	0.0182349	0	0.0184216	0.0175461	0.0164543	0.0149614
2310009A05Rik	1.95355	1.35521	1.47462	1.49958	1.36666	1.35072
2310009B15Rik	4.38226	3.51549	2.43207	3.96337	4.44652	3.73446
2310010J17Rik	3.11127	2.67758	3.03284	2.36349	2.90598	2.55275
2310011J03Rik	16.0478	11.9858	10.0418	22.9128	20.9828	16.0165
2310014F06Rik	0.515379	0.416077	0.272161	0.112707	0.0739859	0.105715
2310015A10Rik	2.48621	2.27002	1.9551	2.36511	2.52387	2.88598
2310015D24Rik	0	0	0	0.0834814	0.068501	0.0800819
2310015K22Rik	0.0225284	0	0	0	0.0406572	0
2310016D03Rik	0	0	0.0214939	0	0	0
2310016D23Rik	0	0	0	0	0	0
2310016G11Rik	0.0211258	0.035735	0	0.203278	0.0953147	0.0866669
2310020H05Rik	0	0	0	0	0	0
2310022A10Rik	6.87888	5.78881	5.09895	4.67111	4.43016	4.41239
2310022B05Rik	54.9694	48.8146	48.3632	27.1026	28.6313	24.3432
2310026I22Rik	0	0.0214135	0.076733	0	0.0685386	0.0415468
2310026L22Rik	0.411425	0.347969	0.0831275	0.158354	0.297001	0.20254
2310030A07Rik	0	0	0	0	0	0
2310030G06Rik	0.798318	0.703324	0.772888	0.912195	0.930472	0.996156
2310031A07Rik	0.0332464	0.0281187	0	0	0	0
2310033P09Rik	12.3972	11.6983	10.3764	8.87274	9.1527	9.49917
2310034C09Rik	0	0	0	0	0	0
2310034G01Rik	0.719169	0.4866	0.581226	0.369069	0.389367	0.295033
2310034O05Rik	0.0292049	0	0.059008	0.0562037	0.0527064	0.0958488
2310035C23Rik	6.79067	8.91388	8.88326	5.84742	6.0807	6.62911
2310039H08Rik	21.7156	13.2525	11.6142	3.97421	4.68746	3.10929
2310039L15Rik	0	0.0186121	0.00741052	0.021175	0	0.0240743
2310040G07Rik	0.124832	0.105579	0.12611	0.240233	0.187737	0.40969
2310040G24Rik	1.82619	2.90947	1.8878	1.51202	1.34129	1.01052
2310043L19Rik	0	0.119646	0.095275	0	0.0425502	0.0773793
2310043M15Rik	0	0.0528561	0.0210449	0	0.0187975	0
2310043O21Rik	0	0	0	0	0	0
2310043P16Rik	0.11025	0.0932461	0.102812	0.114247	0.0841795	0.118292
2310044K18Rik	0	0.0450446	0	0.102494	0	0.043698
2310046K23Rik	0	0	0	0	0	0
2310047D07Rik	0.559898	0.30442	0.323217	0.500267	0.469138	0.459387
2310050C09Rik	0	0	0	0	0	0
2310057J18Rik	0.0177147	0.0149825	0.0178961	0	0	0
2310057M21Rik	1.04895	1.34915	1.40397	1.22097	1.22351	1.23545
2310057N15Rik	0	0	0	0	0	0
2310058D17Rik	0.791745	1.0088	0.914116	0.504595	0.371135	0.700234
2310061I04Rik	21.3518	17.3668	15.9781	16.0584	17.8151	16.2099
2310061N02Rik	0	0	0	0	0	0
2310065F04Rik	0.0112874	0.00954649	0	0.0217221	0.0203704	0.0370444
2310067P03Rik	0	0	0	0	0	0
2310068J16Rik	0.262147	0.172445	0.147128	0.140136	0.0788497	0.16729
2310069B03Rik	0	0	0	0	0.0156152	0.0141984
2310074N15Rik	1.01796	1.05228	0.571323	1.36043	1.12268	0.696015
2310075C17Rik	0.605779	0.256174	0	0.0971496	0.182209	0.414193
2310079G19Rik	0	0	0	0	0	0
2310081O03Rik	0	0.0733532	0	0	0	0.0355802
2400006E01Rik	0	0	0	0	0	0.0308986
2410002F23Rik	37.386	28.6674	25.4037	9.91943	9.70516	9.16522
2410003L11Rik	0.0575419	0	0	0	0.0519232	0.0236061
2410004B18Rik	24.1542	21.3755	17.5022	11.9409	11.4321	10.9938
2410004I01Rik	1.38644	0.844273	0.896404	0.293495	0.22519	0.295763
2410004P03Rik	3.15461	2.31389	1.53235	1.06554	0.982445	0.878038
2410006H16Rik	135.289	77.0052	68.5172	39.6913	42.5572	29.6942
2410012E07Rik	0	0.020514	0	0	0	0
2410015M20Rik	76.6394	62.0169	52.9373	62.2928	60.6196	46.4278
2410017I17Rik	0.0130715	0	0.0132053	0	0	0.0107249
2410018L13Rik	2.49929	3.04579	3.28315	0.530151	0.518778	0.681359
2410021H03Rik	0	0	0	0	0	0
2410022M11Rik	2.06681	1.90828	2.17497	1.57442	1.5697	1.45555
2410024N13Rik	0	0	0	0	0	0
2410080I02Rik	0.477014	0.201721	0.401582	0.535496	0.502175	0.782765
2410089E03Rik	3.3379	5.8056	6.36327	2.687	2.89629	4.63804
2410124H12Rik	0.512824	0.51259	0.235489	0	0	0
2410131K14Rik	10.7266	12.9997	12.8142	4.67016	5.50468	6.2721
2410137M14Rik	0.373598	0.442368	0.754846	0.179743	0.370829	0.0613062
2410141K09Rik	0.0494947	0.175816	0.130004	0	0.026797	0.00812192
2410152P15Rik	0	0	0	0	0	0
2500002B13Rik	0.50973	0.482436	0.465906	0.29195	0.284735	0.278817
2500004C02Rik	2.97406	2.61909	2.416	2.66996	3.30615	3.11939
2510002D24Rik	10.2109	7.86795	5.66117	7.67259	7.77478	7.05121
2510009E07Rik	14.5566	19.8519	19.979	9.23007	9.67379	10.919
2510016D11Rik	0.701719	0.876106	0.776419	1.0932	0.783961	1.50792
2510017J16Rik	0.0521203	0.0661225	0.078981	0.0501516	0.0235155	0.10691
2510039O18Rik	16.6197	12.9963	11.798	8.44244	8.12374	8.69196
2510046G10Rik	2.78455	2.19631	2.18091	0.602106	0.56464	0.436399
2600006K01Rik	0.304326	0.336585	0.37839	0.0675763	0.126743	0.115243
2600014E21Rik	0.388098	0.310781	0.316994	0.15891	0.268239	0.223577
2610001A08Rik	0	0	0	0.0365291	0	0
2610001J05Rik	13.1952	12.1753	10.0438	6.67061	7.15815	5.72366
2610002M06Rik	8.01424	10.1255	10.4418	8.75606	9.34542	9.49472
2610005L07Rik	2.41143	4.7477	5.85467	2.79963	3.67416	6.5389
2610008E11Rik	12.412	14.2375	13.681	4.08947	4.46001	4.72367
2610011E03Rik	0	0	0	0.0283407	0.0531545	0
2610012C04Rik	0	0.108847	0	0.0309587	0.0580646	0
2610016A17Rik	0.0300036	0.0507522	0	0	0	0
2610017A05Rik	0.198158	0.268152	0.240224	0.0190673	0.178808	0.0487755
2610020C07Rik	0.598101	0.59146	0.567042	0.115102	0.232486	0.150995
2610020F03Rik	0	0	0	0	0.101021	0
2610021A01Rik	2.48701	4.29857	4.68951	2.77779	2.62329	3.32494
2610024D14Rik	0	0	0	0	0	0
2610027F03Rik	0	0	0.0293477	0	0.0262136	0
2610027K06Rik	0.0127871	0.0108149	0.012918	0.0123041	0	0.0104916
2610028D06Rik	0	0.260012	0.213521	0.0739539	0.0693522	0.12612
2610028E06Rik	0.148228	0.0752197	0.0673855	0.0499201	0.0535016	0.0364856
2610028H24Rik	0.0579132	0.032654	0	0.0557257	0.0174194	0.0633558
2610034O05Rik	0	0	0	0	0	0
2610035D17Rik	9.68332	7.15298	6.25514	7.98862	7.02943	7.53757
2610035F20Rik	0.489791	0.355071	0.353433	0.175051	0.0757655	0.160746
2610037D02Rik	0.190141	0.360446	0.563015	0.195576	0.159741	0.381949
2610042L04Rik	1.65792	1.68265	1.49859	0.0335851	0.110234	0.157508
2610044O15Rik8	7.53124	9.97651	9.59876	6.86925	6.84202	7.14499
2610105M22Rik	0	0	0	0	0	0
2610203C22Rik	0.0603311	0.107722	0.169302	0.122555	0.120978	0.126502
2610204G07Rik	0.0995382	0.0280621	0	0.0319262	0	0
2610206C17Rik	0.034339	0.0435642	0.0867266	0.016521	0.030986	0
2610300A13Rik	0	0	0	0	0	0
2610300M13Rik	0.0792344	0.0670139	0.0800457	0.0152483	0.0714975	0.0520085
2610301B20Rik	15.1424	13.3192	12.2518	16.1069	16.2102	15.0896
2610303G11Rik	0	0.0538444	0	0	0	0
2610306M01Rik	9.50778	7.61392	6.06304	5.98766	5.90011	5.75355
2610306O10Rik	0	0.0909724	0	0.0517496	0.291177	0.0441265
2610307P16Rik	0.73964	0.845355	1.08043	0.0577056	0.0992106	0.0902093
2610316D01Rik	4.76422	4.67413	3.38285	3.09111	2.33375	2.83679
2610318M16Rik	0.170834	0	0	0	0.0513842	0.0934443
2610318N02Rik	1.40213	0.79466	0.657134	0.236453	0.286957	0.201621
2610507B11Rik	14.6837	21.1993	21.2288	29.2373	31.2698	37.7578
2610507I01Rik	2.37174	4.09376	4.00968	2.95749	3.23207	4.6068
2610509F24Rik	0	0	0	0	0	0
2610524H06Rik	39.2743	27.4848	24.1219	12.2402	10.82	11.1215
2610528A11Rik	0.318009	0.134481	0.160633	0.305998	0.358696	0.326152
2610528J11Rik	0.0273827	0	0	0.0526968	0.0247089	0.022467
2700012I20Rik	0.288719	0.44768	0.340288	0.324116	0.303948	0.197408
2700016F22Rik	0	0	0	0.0175705	0.00823857	0.0224733
2700029L08Rik	0.0449338	0.456042	0.272363	0.281037	0.101365	0.49771
2700033N17Rik	2.83033	2.04631	3.55108	0.307483	0.617893	0.486921
2700038G22Rik	0.92919	1.62415	1.54365	0.298031	0.391281	0.423548
2700046A07Rik	0.586559	0.597566	0.56563	0.24372	0.240584	0.29532
2700046G09Rik	1.40401	1.49281	1.17523	1.50537	1.35741	1.41527
2700049A03Rik	2.3402	2.68006	3.49534	0.964291	0.964911	1.34591
2700062C07Rik	19.4636	15.1233	15.2827	11.5416	11.7372	10.2828
2700068H02Rik	0.228569	0.133834	0.444057	0.0169181	0.0951925	0.0865557
2700069I18Rik	0.694144	0.954011	0.642813	0.278302	0.208788	0.166114
2700078F05Rik	0.0101461	0.0171625	0	0.0585772	0.0366215	0.0166494
2700080J24Rik	0	0	0.0200066	0.0190558	0	0
2700081O15Rik	55.2217	52.9436	56.7896	6.09815	5.79895	6.4902
2700089I24Rik	0	0	0	0	0	0
2700097O09Rik	1.96658	1.79078	1.86751	0.983995	1.27768	1.55438
2700099C18Rik	1.69022	1.45506	0.990974	0.203297	0.108941	0.148585
2810001G20Rik	15.6318	15.0381	10.6328	8.80909	9.18819	7.76692
2810002D19Rik	2.2588	3.19313	3.55329	1.84746	1.86353	1.85331
2810004N23Rik	4.40831	4.70562	5.06862	2.77946	3.09023	2.6177
2810006K23Rik	3.73476	4.0114	3.43736	3.90235	4.16607	3.66589
2810013P06Rik	14.37	13.2088	11.9965	8.24003	8.72795	8.44155
2810021J22Rik	3.25118	4.24509	4.30875	2.26565	2.4498	2.61941
2810025M15Rik	16.7138	13.4844	11.0601	8.53538	8.69938	7.92924
2810029C07Rik	8.5738	7.70733	6.6536	5.5594	5.60866	5.33474
2810030D12Rik	0.138878	0.176187	0.116916	0.178176	0.229747	0.151929
2810032G03Rik	2.79038	2.85131	3.17524	3.05429	3.1076	2.97034
2810039B14Rik	0.959008	0.94122	0.87039	0.23193	0.268402	0.265089
2810047C21Rik1	0	0	0	0	0	0
2810049E08Rik	7.1682	4.14279	4.49582	2.52906	2.88376	3.06323
2810402E24Rik	2.31697	2.07866	2.18756	1.13556	1.1626	1.16372
2810403A07Rik	13.1754	13.5045	13.6121	7.07408	7.25707	8.06947
2810403D21Rik	0.287923	0.150113	0.235088	0.182169	0.234896	0.181223
2810403G07Rik	0.0202922	0.034325	0.0615	0.0390515	0	0.0166494
2810404F17Rik	0	0	0	0	0	0
2810404M03Rik	0.0528739	0.0223595	0	0.0254384	0.0954219	0.0433822
2810405F15Rik	0.247208	0.20908	0.107031	0.135926	0.191202	0.144879
2810405F17Rik	1.50279	1.29593	1.3991	0.850602	0.664728	0.918715
2810407A14Rik	0.183292	0.0885841	0.123446	0.50391	0.551314	0.544261
2810408A11Rik	4.82312	3.49145	3.7632	0.133745	0.175592	0.285108
2810408I11Rik	0.0843588	0.190261	0.170445	0.0811724	0.202991	0.103823
2810410L24Rik	3.26096	1.98577	2.0425	0.815825	0.765061	0.793752
2810414N06Rik	0.524336	0.463623	0.38524	1.23839	1.33338	1.07552
2810425M01Rik	0.0177913	0	0	0	0.0160541	0.029195
2810428J06Rik	0.170918	0.20651	0.160335	0.164462	0.0881307	0.19032
2810429I04Rik	0.284613	0.475098	0.488039	0.237828	0.256822	0.334917
2810430I11Rik	0.0289057	0.0651933	0.0584034	0.148341	0.0782496	0.110678
2810432F15Rik	0	0	0	0	0	0
2810433D01Rik	0.355089	0.323424	0.386319	0.289111	0.36971	0.313756
2810442N19Rik	0.0354676	0.0599947	0	0.068256	0	0
2810454H06Rik	0.60642	0.707435	0.823881	0.16097	0.150953	0.197308
2810455O05Rik	2.41356	2.04131	1.49443	6.38659	6.19995	5.63744
2810457G06Rik	0.0963101	0.10182	0.0243241	0.0463362	0.0217265	0
2810459M11Rik	6.93654	8.02283	5.92948	5.62867	5.14468	5.34271
2810468N07Rik	6.49008	5.4891	4.23956	22.3503	21.598	21.24
2810471M01Rik	0	0.0174312	0.0208209	0	0.0185974	0
2810474O19Rik	1.63732	2.24632	2.21351	0.950551	1.0302	1.30694
2900002M20Rik	0	0	0	0	0.270001	0
2900005J15Rik	0.20234	0.237684	0.147631	0.367762	0.486886	0.67329
2900009J06Rik	9.03008	6.64117	6.2139	1.3852	1.77138	1.3959
2900011O08Rik	95.5124	90.1728	90.3955	110.484	109.524	108.055
2900018N21Rik	0	0.0704748	0.189404	0	0.0187975	0
2900022M07Rik	0.226547	0.136861	0.228866	0.404838	0.40885	0.185878
2900024D18Rik	0	0	0	0	0	0
2900026A02Rik	2.56579	4.36329	5.12878	4.66539	5.07818	6.77257
2900027M19Rik	0.0147995	0.00625844	0	0.0783225	0.0600945	0.0182141
2900035J10Rik	0	0	0	0	0.0558272	0
2900037B21Rik	0	0.578228	0.493338	0	0.264392	0.801347
2900040C04Rik	8.67667	3.15371	1.8835	2.96698	2.84706	1.76506
2900041M22Rik	0.147596	0.280872	0.0372769	0.443817	0.516088	0.423851
2900042G08Rik	0	0	0	0	0	0
2900042K21Rik	0	0.0426303	0.203681	0.145501	0.136447	0.0827118
2900045O20Rik	0.433079	0.258553	0.308833	0.416721	0.39079	0.355334
2900052L18Rik	3.29554	1.80558	2.11483	1.47584	1.42141	1.85364
2900052N01Rik	0.997085	0.989589	0.575597	14.2347	16.599	13.4902
2900055J20Rik	0	0.346526	1.01179	2.27784	2.99876	4.81839
2900060B14Rik	0	0	0	0	0.0482144	0
2900060N12Rik	0.411324	0.763981	0.635525	0.388027	0.334772	0.443362
2900064F13Rik	2.4163	1.71223	1.71533	3.86459	3.44733	3.61679
2900064K03Rik	0.0105731	0.0357694	0.032044	0.325559	0.190813	0.112775
2900069G24Rik	0	0.0212338	0	0	0.0226545	0
2900072N19Rik	0.0816724	0.138152	0.0412543	0.157175	0.0736974	0.0670109
2900076A07Rik	3.58371	3.40811	3.05315	1.7639	1.66905	1.95122
2900076G11Rik	0.573778	0.264699	0.158087	0.100383	0.188273	0.0427978
2900078I11Rik	0	0.473712	0.532548	0	0.0891894	0.135162
2900079G21Rik	3.51285	2.18789	2.24709	1.01358	0.963771	0.775832
2900089D17Rik	0.637127	0.560415	0.630778	0.269747	0.379443	0.355472
2900092C05Rik	0	0	0	0	0	0
2900092N22Rik	0	0	0.070797	0.0899099	0.0843153	0
2900092O11Rik	0.174379	0.110613	0.044041	0	0	0
2900093K20Rik	4.52785	4.17318	5.04336	1.89913	1.99048	2.04803
2900097C17Rik	23.6726	29.4857	28.4274	50.5701	55.2427	54.258
3000002C10Rik	1.68662	1.39153	1.12758	0.875103	0.947477	1.08537
3010001F23Rik	2.48305	1.76284	2.10565	0.662714	0.572413	0.565091
3010003L21Rik	1.09274	0.732987	0.704228	0.054386	0.0170006	0.0618326
3100002H09Rik	0.113106	0.0318872	0.0761764	0	0.0340207	0
3100003L05Rik	0.396554	0.293468	0.300461	0.0953939	0.089458	0.0813415
3110001I22Rik	1.79531	1.77964	1.36514	0.594407	0.592259	0.871142
3110002H16Rik	5.59218	5.00478	5.19403	4.21142	4.55696	4.98626
3110004A20Rik	0.0854909	0.0723053	0.172732	0.0822617	0	0
3110006O06Rik	0.104719	0.129445	0.0569645	0.0232531	0.0436124	0.052874
3110009E18Rik	1.50472	1.16945	1.13667	0.560891	0.550454	0.400409
3110009F21Rik	0	0.0171308	0	0	0	0
3110009M11Rik	0.0737982	0.0936241	0.149108	0.106516	0	0.151376
3110015C05Rik	0	0.0296144	0	0	0	0
3110018I06Rik	0	0	0	0	0	0
3110021N24Rik	0.0726578	0.0460887	0.128453	0.122348	0.114735	0.119229
3110031N09Rik	0.100963	0.170783	0	0.0971496	0.0911045	0
3110035E14Rik	18.2462	22.229	20.3121	112.881	122.577	126.99
3110039I08Rik	3.48549	5.03713	5.46732	1.07434	1.20847	1.66841
3110039M20Rik	13.6772	9.69266	9.71687	4.66036	3.63172	3.27423
3110040M04Rik	0	0	0	0	0	0
3110040N11Rik	12.3528	10.2893	9.04881	5.06835	5.23551	4.2998
3110043J17Rik	0.0866157	0	0	0.0833441	0.117237	0.1066
3110043O21Rik	11.4909	13.3654	12.5405	4.7888	5.09089	5.09835
3110045C21Rik	0.63798	0.711268	0.410144	0.697594	0.444847	0.547246
3110053B16Rik	4.20941	3.93892	4.88586	2.09702	1.96653	2.11879
3110056K07Rik	0.98126	1.73047	1.58187	1.2154	1.63901	1.66161
3110062G12Rik	0	0.0196177	0.0468654	0.0223191	0	0
3110062M04Rik	1.51116	1.66934	1.55	1.01637	0.7792	0.993171
3110067C02Rik	0.0777373	0.223542	0.28272	0.074801	0.19641	0.318911
3110070M22Rik	1.02581	1.63605	1.3028	0.564039	0.714071	0.937854
3110079O15Rik	0.227936	0.115669	0.092108	0.570249	0.49363	0.336632
3110080E11Rik	0	0.0480372	0.0191263	0.145738	0.0256256	0.0155337
3110080O07Rik	0.032237	0	0	0	0.0290892	0.0264499
3110082I17Rik	4.00444	3.25174	2.83527	2.03088	2.23394	2.02189
3110082J24Rik	2.05981	1.88729	0.953744	1.52779	1.78123	1.61962
3110083C13Rik	1.25808	0.833976	0.893105	0.687072	0.521592	0.697453
3110099E03Rik	0.325215	0.275056	0.566456	0.107907	0.0910734	0.0552069
3200001D21Rik	0	0	0	0	0	0
3222401L13Rik	0.334789	0.429155	0.396348	0.231541	0.311539	0.257521
3300002A11Rik	0.997393	1.26534	0.687004	0.523484	0.572728	0.520765
3300002I08Rik	0.450876	0.710075	0.801039	0.388965	0.378792	0.497501
3300002P13Rik	0.060282	0.0254923	0.0608992	0.290025	0.217583	0.173111
3300005D01Rik	0	0	0.0240949	0	0.0215218	0
3425401B19Rik	0.00590703	0.0299758	0	0.0738909	0.122595	0.077546
3632451O06Rik	2.05202	2.81348	2.71503	4.06517	3.9756	4.50333
3632454L22Rik	0.0735284	0.169603	0.256608	0.147934	0.120634	0.2468
3732407C23Rik	0	0	0	0	0	0
3830403N18Rik	0.0322055	0.108953	0.0650704	0.092967	0.0290607	0
3830406C13Rik	4.28074	4.55425	4.38933	3.59132	4.05556	3.90967
3830408C21Rik	1.58253	1.51653	1.40661	0.666615	0.759969	0.980798
3830417A13Rik	0	0	0	0	0	0
3830422I06Rik	0.0836087	0.0235712	0.0563099	0.0268169	0	0.0228665
3830432H09Rik	0.0748896	0.0633391	0.0756564	0.0360304	0	0.0409638
3930402G23Rik	0.237718	0.209431	0.180114	0.104839	0.0804395	0.121902
4430402I18Rik	0.589051	0.482792	0.374227	0.642765	0.701404	0.577975
4631405J19Rik	0.00926111	0.00783274	0	0.0267339	0.0167136	0.0151972
4631405K08Rik	0	0	0.0157438	0	0	0
4631422I05Rik	0	0	0.0188605	0	0	0
4632404H12Rik	2.6538	3.00238	3.69649	2.5204	2.36357	4.06259
4632404M16Rik	0	0	0.0115375	0	0	0.0281111
4632411P08Rik	0.284705	0.232195	0.297893	0.2446	0.137628	0.166854
4632415L05Rik	4.97845	8.15636	8.29855	5.47033	5.13719	6.60146
4632418H02Rik	0	0.122768	0.158862	0.0349182	0.0545756	0.0694736
4632427E13Rik	0.279429	0.293508	0.368798	0.268874	0.24401	0.388274
4632428C04Rik	0.040668	0.126117	0.0136948	0.326099	0.464828	0.322552
4632432E15Rik	1.22803	1.16418	1.02248	0.42851	0.353137	0.675412
4633401B06Rik	0	0.103775	0.154944	0.0295161	0.0553589	0.151009
4731419I09Rik	0.326805	0.454088	0.507019	0.0112308	0.0421277	0.00957638
4732414G09Rik	0.0815375	0.091949	0.10983	0.209221	0.183939	0.334501
4732416N19Rik	0.785243	0.616123	0.72638	0.309516	0.230498	0.380358
4732419C18Rik	0.0279248	0.0157452	0.0470178	0.0626966	0.075594	0.0763727
4732440D04Rik	0.5518	0.58465	0.875993	0.350082	0.437731	0.616925
4732463B04Rik	0.0898062	0.0759551	0.102066	0.140423	0.0911666	0.119737
4732465J04Rik	0	0.00843051	0	0.00959139	0.0179891	0
4732471J01Rik	0.326708	0.636177	0.506594	0.548317	0.706165	0.866517
4732487G21Rik	0	0	0.0124816	0	0	0
4732490B19Rik	0.053825	0.0682851	0.0951582	0	0.0242846	0.0110406
4732491K20Rik	1.25706	1.13406	1.21702	1.07854	0.94526	1.04859
4732496C06Rik	1.39555	1.77047	1.42314	0.620747	0.629641	0.810162
4831440D22Rik	0	0.00950412	0	0	0	0
4831440E17Rik	0.192105	0.514507	1.16443	0.215657	0.346693	0.499127
4833403J16Rik	0.159622	0.135003	0.129005	0.0307185	0.115228	0.0523868
4833404L02Rik	0	0	0	0	0	0
4833405L11Rik	0.0145766	0.0123284	0	0.014026	0	0
4833407H14Rik	0.0221643	0	0.0223912	0.0639813	0.0400001	0.0363709
4833411C07Rik	0.0145831	0.0123339	0	0.168387	0.131591	0.131617
4833412C05Rik	0.188754	0.379149	0.452881	1.04434	0.809034	0.735631
4833412K13Rik	0.111271	0.470547	0.472124	0.23555	0.421705	0.785147
4833413E03Rik	0	0	0	0	0	0
4833413G10Rik	1.31927	1.4305	1.5549	1.62748	1.48042	1.41549
4833417C18Rik	0.311243	0.197429	0.31443	0.249573	0.117022	0.148966
4833418N02Rik	0.953338	0.725671	0.914944	0.229332	0.322593	0.420432
4833418N17Rik	0	0	0	0	0	0
4833420G17Rik	16.2412	13.7933	12.7024	4.95626	6.08967	6.3669
4833421G17Rik	0.0389976	0	0	0.0750492	0.0351896	0.0639938
4833421K07Rik	0	0.0200126	0.0239044	0.0455367	0	0.0194144
4833422C13Rik	0.356128	0.550633	0.42161	0.422991	0.48203	0.602656
4833422M21Rik	0.0748045	0.150868	0.191833	0.143958	0.135	0.113309
4833423E24Rik	0.0434604	0.0735147	0.102446	0.167275	0.0522888	0.0237724
4833427F10Rik	0	0.0188729	0.022543	0	0.0201356	0
4833427G06Rik	1.8605	1.51633	0.854342	0.650992	0.244194	0.471831
4833428L15Rik	0.0908222	0.0307258	0.0367009	0.052435	0.0327815	0.0447109
4833439L19Rik	49.5724	46.6783	44.1434	46.9745	44.7225	42.7239
4833445I07Rik	0.821847	0.644231	0.68851	1.65876	1.28423	2.02294
4921501E09Rik	0	0	0	0.00808753	0	0.0137923
4921501I09Rik	0.0857135	0	0.0865911	0	0	0
4921504A21Rik	0.259526	0.451908	0.416408	0.528825	0.661226	0.939427
4921504E06Rik	0.0287082	0.0121402	0	0.0138119	0	0
4921507G05Rik	0	0.0336813	0.0201155	0	0.0179674	0.0490116
4921507P07Rik	0.94119	0.866265	1.00676	0.372911	0.449622	0.204414
4921508D12Rik	0	0.0258954	0	0	0	0
4921508M14Rik	0	0	0	0	0	0
4921509A06Rik	0	0	0	0	0	0
4921509C19Rik	0	0	0	0	0	0
4921509O07Rik	0	0.0108444	0.0129532	0.0123377	0	0.0105202
4921511C10Rik	0	0	0	0	0.0203008	0.0184589
4921511C20Rik	0	0	0	0	0	0
4921511E07Rik	0	0	0	0	0	0
4921511I17Rik	0	0	0	0	0	0
4921511M17Rik	0	0	0	0	0	0
4921513H07Rik	0	0	0	0	0	0
4921513I03Rik	0	0	0	0	0	0
4921513I08Rik	0	0	0	0	0	0
4921514A10Rik	0	0.0394672	0	0	0	0
4921515E04Rik	0	0	0	0	0	0
4921515L22Rik	0	0	0	0	0	0
4921516A02Rik	0.00721798	0	0.00729188	0.00694534	0.00651317	0.0118445
4921517D22Rik	0	0	0	0	0	0
4921518K17Rik	0	0.0164233	0.00980855	0	0	0.0238986
4921520N01Rik	0	0.00834709	0	0	0	0
4921521D15Rik	0.0683217	0.0144461	0.0345106	0	0	0
4921522A10Rik	0	0	0	0	0	0
4921522P10Rik	0	0	0	0	0	0
4921523L03Rik	0.0832563	0	0.0280362	0.0534077	0.0250422	0.0910806
4921524J17Rik	14.3104	12.9654	12.4765	4.14983	4.15695	4.05322
4921524L21Rik	0	0	0	0	0	0
4921525O09Rik	0.0263523	0	0.0177481	0	0.00792636	0.0072072
4921527H02Rik	0.0196736	0.0998358	0.0198751	0	0.0177526	0.0161419
4921528I07Rik	0	0.0140807	0	0	0.0075114	0.00682989
4921529L05Rik	0.16941	0.245625	0.207819	0.0116437	0.0109191	0.00992845
4921530L21Rik	0	0.0237319	0.028347	0.0539996	0	0
4921531C22Rik	0.937053	1.07557	1.1326	0.708446	0.770057	1.01596
4921534A09Rik	0.013192	0.0557867	0.0266541	0.0253874	0.0238077	0.0324714
4921534H16Rik	0	0.00704392	0	0	0	0
4921536K21Rik	0.749778	0.634137	0.71894	0.31793	0.172008	0.312804
4921539E11Rik	0	0	0	0	0	0
4921539H07Rik	0.0152203	0.0643643	0.0461285	0.966599	0.556232	0.836699
4922502D21Rik	0	0.0153884	0	0	0.0164179	0
4922502N22Rik	0.0572915	0.0242276	0	0	0	0
4930401A07Rik	0	0	0	0	0	0
4930401C15Rik	0	0	0	0	0	0
4930401G09Rik	0	0	0	0	0	0
4930401O10Rik	0	0	0	0	0	0
4930401O12Rik	0	0	0	0	0	0
4930402C01Rik	0	0	0	0	0	0
4930402D18Rik	0	0.0179713	0	0.0204459	0	0
4930402F06Rik	0	0	0	0	0	0
4930402F11Rik	0	0	0	0	0	0
4930402H05Rik	0	0	0	0	0	0
4930402H24Rik	10.0944	13.9593	15.5602	10.2895	10.8697	13.8536
4930402K13Rik	0	0	0	0	0	0
4930403D09Rik	0	0	0	0	0	0
4930403P22Rik	0	0	0	0	0	0
4930404A05Rik	0	0	0	0	0	0
4930404A12Rik	0	0	0.0457373	0	0	0
4930404H11Rik	0.115813	0.0979506	0.0233997	0.0445753	0.0209008	0.038009
4930404H24Rik	0.099438	0	0	0.0956821	0	0
4930404I05Rik	0.0239723	0.04055	0.0121089	0.0230668	0	0
4930404I20Rik	0	0	0	0	0	0
4930404K13Rik	0	0	0.0447523	0	0	0
4930404N11Rik	0	0.0158981	0.0189897	0	0.0169618	0.0771142
4930404O17Rik	0	0	0	0	0	0
4930405A10Rik	0	0	0	0	0	0
4930405A21Rik	0.115792	0.195867	0.350934	0.194983	0.444064	0.16626
4930405D11Rik	0	0	0	0.0339087	0	0
4930405G09Rik	0	0	0	0	0	0
4930405H06Rik	0	0	0	0	0	0
4930405J17Rik	0	0	0	0	0	0
4930405L22Rik	0	0	0	0	0	0
4930405N21Rik	0.0274283	0	0	0	0	0
4930405O22Rik	0.0325237	0	0	0.0312952	0.146739	0.0533703
4930406D18Rik	0	0	0	0	0	0
4930407G08Rik	0	0.0398819	0	0.0453736	0	0
4930407I10Rik	0	0.00595456	0	0	0	0
4930407I19Rik	0	0	0	0	0	0
4930408K08Rik	0	0	0	0	0	0
4930408O17Rik	0	0	0	0.0487618	0.0457276	0.0831575
4930412B13Rik	0	0	0	0	0	0
4930412C18Rik	0.117779	0.158477	0.189295	0.525442	0.4541	0.544676
4930412E21Rik	0	0	0	0	0	0
4930412F09Rik	0	0	0	0	0	0
4930412F12Rik	0.0223752	0.170318	0.0904174	0.0645903	0.121142	0.0550756
4930412L05Rik	0.0815207	0.0689475	0.0205888	0.0196104	0.0183901	0.0501648
4930412M03Rik	0.0296255	0	0	0	0.0267327	0.0243073
4930412O13Rik	0	0.0201575	0	0	0	0
4930413E15Rik	0	0	0	0	0	0
4930413F20Rik	0.060062	0.0761977	0.060677	0.0288967	0	0.0739199
4930413G21Rik	0.099438	0.112135	0	0.031894	0	0.0271958
4930415C11Rik	0	0	0	0	0	0
4930415H17Rik	0	0	0	0	0	0
4930415L06Rik	0	0	0	0	0	0
4930415O20Rik	0.294928	0.149664	0.0595896	0.0567576	0.106452	0.0967935
4930417H01Rik	0.034885	0.0590091	0.0176211	0.167837	0.157393	0.157424
4930417O13Rik	0	0.0125253	0	0.0142501	0.020045	0.0121509
4930417O22Rik	0	0	0.0280836	0	0	0
4930419G24Rik	0	0	0	0.0598691	0.0280719	0.0510499
4930420N18Rik	0	0	0	0	0	0
4930421C12Rik	0.0418221	0.0176859	0.0211252	0.0201212	0.0377383	0.0171572
4930421P07Rik	0	0	0	0	0	0
4930422C21Rik	0.0139348	0.0117856	0.0140775	0	0	0
4930422M22Rik	0	0	0	0	0	0
4930423C22Rik	0.025106	0.0212338	0	0	0	0
4930423D22Rik	0.117971	0.133035	0.0595896	0.170273	0.141936	0.14519
4930423D24Rik	0	0	0	0	0	0
4930423M02Rik	0	0	0	0	0	0
4930425K10Rik	0	0	0	0	0	0
4930425K24Rik	0	0	0	0	0	0
4930425L21Rik	0	0	0.0233504	0	0.0625704	0.0189645
4930425O10Rik	0.0464231	0.0785262	0.0468984	0	0.020945	0
4930425P05Rik	0	0	0	0	0	0
4930426D05Rik	0.405804	0.250455	0.299159	0.158301	0.207831	0.359952
4930426I24Rik	0.0801477	0.0903817	0.0539789	0.102827	0.216965	0.372639
4930426L09Rik	0.180474	0.248039	0.182322	0.434143	0.28499	0.481248
4930428D20Rik	0	0	0	0	0	0
4930428E07Rik	0	0	0	0.0078103	0.00732431	0
4930428N03Rik	0.0067419	0.0513187	0.0408656	0.0194618	0.0243343	0.0165949
4930428O21Rik	0	0	0	0	0	0
4930429C20Rik	0	0	0	0	0	0
4930429D17Rik	0.0405345	0.0171414	0	0	0	0
4930429F24Rik	0.0216539	0.0366284	0.0656269	0.0416721	0.0195395	0.0177667
4930429H19Rik	0	0	0	0	0	0
4930429P21Rik	0	0	0.014603	0	0	0.0118601
4930430A15Rik	0.0134893	0	0	0	0	0
4930430E12Rik	0.202994	0.0735794	0.058592	0.0279038	0.0785024	0.0237933
4930430F08Rik	1.50539	2.33347	1.89173	1.70088	1.79857	1.93664
4930430F21Rik	0.12312	0	0.0414601	0	0	0
4930430O22Rik	0	0	0	0	0	0
4930431F10Rik	0	0	0	0	0	0
4930431F12Rik	0.0145444	0.0369035	0.0146933	0	0.0262484	0.0238669
4930431L21Rik	0	0	0	0	0	0
4930431P03Rik	0	0	0	0	0	0
4930431P19Rik	1.03447	0.790252	0.707946	0.652895	0.622306	0.611477
4930431P22Rik	0.0460335	0	0	0.0885895	0.124616	0.0755396
4930432B10Rik	0	0.0153206	0.0457498	0.0261454	0.0326913	0.0594505
4930432E11Rik	0	0	0	0	0.00273204	0
4930432H08Rik	0	0	0	0	0	0
4930432J09Rik	0.00997091	0.0168661	0.020146	0.00959429	0	0
4930432K21Rik	1.98359	1.72394	1.50638	1.23734	1.35786	1.32445
4930432L08Rik	0	0.0173119	0.0413569	0	0.0369404	0
4930432M17Rik	0	0	0	0	0	0
4930432O09Rik	0	0	0	0	0	0.0135979
4930433B08Rik	0	0	0	0	0	0
4930433E05Rik	0	0	0	0.111125	0	0
4930433I11Rik	0	0	0	0	0	0
4930433J02Rik	0	0	0	0	0	0
4930433N12Rik	0	0	0	0	0	0.017616
4930434B07Rik	0.0322686	0.0545834	0.032599	0.0310498	0.0291177	0.0264759
4930434F21Rik	0	0	0	0	0.035148	0
4930434J06Rik	0	0	0	0	0	0
4930434O05Rik	0	0	0	0	0	0
4930435C17Rik	0	0	0	0	0	0
4930435E12Rik	0	0	0	0	0	0
4930435F18Rik	0	0	0	0	0	0
4930435M08Rik	0	0.0177649	0	0	0	0
4930435N07Rik	0	0	0	0	0	0
4930437M23Rik	0	0	0	0	0	0
4930438A08Rik	0	0	0	0	0	0
4930438E09Rik	0	0	0.0428492	0	0	0
4930439A04Rik	0	0	0	0	0	0
4930439D14Rik	0.183365	0.38771	0.185242	0	0	0.300896
4930440C22Rik	0	0	0	0	0	0
4930440I19Rik	0	0	0	0	0	0
4930441H08Rik	0	0	0	0	0	0
4930441J16Rik	0	0	0	0	0	0
4930442G10Rik	0	0	0	0	0	0.02464
4930442G15Rik	0	0	0	0	0	0
4930442H23Rik	0	0.0223595	0.0267076	0	0.0238555	0
4930442J19Rik	0	0	0	0	0	0
4930442L01Rik	0	0	0	0	0	0
4930442P19Rik	0	0	0	0	0	0
4930443G03Rik	0	0	0	0	0	0
4930443O20Rik	0.0456188	0.0578743	0	0	0.0205822	0
4930444A19Rik	0.0123458	0	0	0.0118795	0	0
4930444E06Rik	0	0	0	0	0	0.0435571
4930444F02Rik	0.00958055	0.00405146	0	0	0	0
4930444G20Rik	0	0.0157008	0	0	0	0
4930444K16Rik	0	0	0	0	0	0.0152832
4930444M15Rik	0.0992581	0.0839492	0.180494	0.0191018	0.0716527	0.0977276
4930444P10Rik	0.893448	0.674686	0.596358	0.260981	0.187155	0.222536
4930445B16Rik	0	0	0	0.0282019	0	0
4930445E18Rik	0.0947437	0.224367	0.153142	0.018233	0.0170985	0.0310943
4930445N08Rik	0	0	0	0	0	0
4930445N18Rik	0	0.0330416	0.039467	0	0	0.0160269
4930447A16Rik	0	0	0	0	0	0
4930447C04Rik	0.451253	0.488705	0.572622	0.651313	0.715066	1.35456
4930447C11Rik	0	0	0	0	0	0
4930447F04Rik	0	0	0	0	0	0
4930447F24Rik	0	0	0.0663692	0.12643	0.138324	0.179677
4930447J18Rik	0	0	0	0	0	0
4930447K03Rik	0.0318625	0.215586	0.0643775	0.153295	0.115005	0.339855
4930447M23Rik	0.63011	0.971807	1.21696	2.12208	1.90642	2.75224
4930447N08Rik	0.0598436	0	0.0201521	0.211138	0.0720001	0.310971
4930448A20Rik	0	0	0.0321576	0	0	0
4930448C13Rik	0.0191027	0	0.0192983	0	0	0
4930448D08Rik	0	0.0223236	0.0266648	0	0	0
4930448E22Rik	0.0209978	0.0621572	0.0636383	0.0909209	0.0757896	0.120598
4930448F12Rik	0	0	0	0	0	0
4930448H16Rik	0	0	0	0	0	0
4930448I06Rik	0	0	0	0	0.0543957	0
4930448I18Rik	0	0	0	0	0	0
4930448K20Rik	0	0	0	0	0	0
4930449A18Rik	0	0	0	0	0	0
4930449C09Rik	0	0	0	0	0	0
4930449E01Rik	0.0555042	0.0469436	0.0280362	0	0	0
4930449I04Rik	0.0879269	0.0495771	0.148045	0	0	0.0240475
4930449I24Rik	0	0	0	0	0	0
4930451E10Rik	0	0	0	0	0	0
4930451G09Rik	0.812337	1.13161	1.27443	0.94718	0.896866	0.909589
4930451I11Rik	0	0.0547983	0.0654547	0.249376	0.175394	0.318961
4930452B06Rik	4.02516	4.30425	3.81286	3.56405	3.39662	3.45906
4930452G13Rik	0.287073	0.261473	0.111543	0.276229	0.269004	0.317071
4930452L12Rik	0	0	0	0	0	0
4930452N14Rik	0	0	0.054243	0.0516652	0.0484503	0.0440545
4930453C13Rik	0	0	0	0	0	0
4930453H23Rik	0	0.0323881	0	0	0.0172775	0
4930453L07Rik	0	0	0	0	0	0
4930453N24Rik	4.93046	3.91729	3.76226	3.37048	3.35049	3.39611
4930453O03Rik	0	0	0	0	0	0
4930455B14Rik	0	0	0	0	0	0.0189246
4930455C13Rik	0	0.0273453	0	0	0	0
4930455D15Rik	0	0.0172262	0	0	0	0
4930455G09Rik	0.365711	0.0441866	0	0.251355	0.141429	0.171463
4930455H04Rik	0	0.0415176	0	0.0236173	0.0221477	0.0201382
4930455J16Rik	0	0	0	0	0	0
4930455M05Rik	0.0162378	0.0206001	0.00820202	0.164057	0.102566	0.153213
4930456G14Rik	0.395958	0.251166	0.300009	0.762003	0.692257	0.609144
4930456L15Rik	0	0	0	0	0	0
4930458A03Rik	0	0	0	0	0	0
4930458B22Rik	0	0	0	0	0	0
4930458D05Rik	0.0861904	0.12757	0.0544206	0.238438	0.252766	0.300551
4930458K08Rik	0	0	0	0	0	0
4930459C07Rik	0	0	0	0	0	0
4930459L07Rik	0	0	0	0	0	0
4930461C15Rik	0.101118	0.149664	0.0510768	0.121624	0.114056	0.165932
4930461G14Rik	0	0.033022	0	0	0	0
4930463O16Rik	0	0	0	0	0	0
4930465I24Rik	0	0	0	0	0	0
4930465K09Rik	0	0	0	0	0	0
4930465K10Rik	0	0	0	0	0.0239904	0
4930465M20Rik	0	0	0	0	0.0370556	0
4930466I24Rik	0	0	0	0	0	0
4930466K18Rik	6.61186	5.62282	3.63339	3.28593	3.27815	2.8615
4930467D21Rik	0	0.0382253	0.0684881	0	0.0203914	0.0370826
4930467E23Rik	0	0	0	0	0	0
4930467J12Rik	0	0	0	0	0	0
4930467K11Rik	0.0910483	0	0.0459903	0.0438047	0.123237	0
4930469B13Rik	0	0	0	0	0	0
4930469K13Rik	0	0.0267412	0	0.0304234	0	0
4930470B04Rik	0	0	0	0	0	0.0140215
4930470G03Rik	0.484227	0.295781	0.312535	0.0776561	0.0485493	0.0220722
4930470O06Rik	0	0	0	0	0	0
4930470P17Rik	0	0	0	0	0	0
4930471C04Rik	0.266356	0.611461	0.615047	0.0732272	0.240347	0.530742
4930471C06Rik	0	0	0	0	0	0
4930471D02Rik	0	0	0	0	0	0
4930471E15Rik	0	0	0	0	0	0
4930471E19Rik	0.017116	0	0	0	0	0
4930471G24Rik	0.0475636	0	0	0	0	0
4930471M09Rik	0.0126204	0	0	0.0971496	0	0.0310645
4930473A02Rik	0.0467196	0.138299	0	0.0224775	0	0.0191664
4930473D10Rik	0	0	0	0	0	0
4930473H19Rik	0	0	0	0	0	0.0223001
4930473O22Rik	0	0	0	0	0	0
4930474B08Rik	0	0	0	0	0	0
4930474H06Rik	0	0.0700316	0.0209126	0	0	0
4930474H20Rik	0	0	0	0	0	0
4930474N05Rik	0	0	0	0	0	0
4930474N09Rik	0.72769	0.236714	0.311021	0.0269309	0.101021	0.0918551
4930477E14Rik	0	0	0	0	0	0
4930477G07Rik	0	0.0293955	0	0	0	0
4930477N07Rik	0	0	0	0	0	0
4930477O15Rik	0	0.0766875	0	0.0872473	0.0545456	0.173588
4930478K11Rik	0.0460335	0.116801	0	0.0442948	0.124616	0.0377698
4930478M09Rik	0	0.0250113	0	0	0	0
4930478P22Rik	0	0	0	0	0	0
4930479D17Rik	0.400305	0.601893	0.449338	1.66913	1.16392	1.97066
4930479H17Rik	0	0	0	0	0	0
4930480C01Rik	0	0	0	0	0	0
4930480E11Rik	0	0	0	0	0	0
4930480G23Rik	0	0	0	0	0	0
4930480K02Rik	0	0.0264113	0	0.0300482	0	0
4930480K15Rik	0	0	0.015121	0	0	0
4930480K23Rik	0.411973	0.845135	1.07147	0.438583	0.703943	0.805487
4930480M12Rik	0	0	0	0	0	0
4930481A15Rik	0.58775	0.335542	0.311728	1.00385	1.15353	1.0127
4930481B07Rik	0.220899	0.280244	0.424006	0.212555	0.298994	0.416862
4930483J18Rik	0	0.0236112	0	0.0268624	0.0755727	0.0229053
4930483K19Rik	0.0266079	0	0	0	0	0
4930483O08Rik	0	0	0.064565	0	0	0
4930484H19Rik	0.0189487	0.0641049	0	0.0729321	0	0.0310943
4930486F22Rik	0	0	0	0	0	0
4930486I03Rik	0	0	0	0.120574	0.0753809	0.205625
4930486L24Rik	0	0	0	0	0	0
4930486N12Rik	0	0	0	0	0	0
4930487D11Rik	0	0	0	0	0	0
4930488B22Rik	0	0	0	0	0	0
4930488L21Rik	0.152501	0.160114	0.19125	0.313722	0.308436	0.401262
4930488N15Rik	0	0.0356663	0.0213011	0	0	0.0346001
4930488N24Rik	0	0	0	0	0	0
4930500F04Rik	0	0	0.0147651	0	0	0.0239835
4930500F10Rik	0.403358	0.636807	0.488985	0.362247	0.363971	0.507454
4930500L23Rik	0.0440615	0.0745316	0.0890254	0	0.0795182	0.0361518
4930500M09Rik	0	0.0178103	0	0	0.019002	0.0172779
4930502A04Rik	0	0.0643643	0	0	0	0.0312201
4930502C17Rik	0	0	0	0	0	0
4930502E09Rik	0	0	0	0	0	0
4930502E18Rik	0.230652	0.156062	0.209712	0.155358	0.145691	0.189246
4930503B20Rik	0	0.0115797	0	0	0	0.0112335
4930503E14Rik	0	0	0	0	0	0
4930503E24Rik	0	0	0	0	0	0
4930503F20Rik	0	0	0	0	0	0
4930503H13Rik	0	0	0	0	0	0
4930503L19Rik	4.53012	4.71026	4.74225	2.38561	2.34409	2.84936
4930503O07Rik	0	0	0	0	0	0
4930504D19Rik	0	0	0	0	0	0
4930504O13Rik	0	0	0	0	0	0
4930505A04Rik	0.0997393	0.253069	0.235108	0.095972	0.12	0.163669
4930505G20Rik	0	0	0	0	0	0
4930505K13Rik	0	0	0	0	0	0
4930505K14Rik	0	0	0	0	0	0
4930505M18Rik	0	0	0	0	0	0
4930505N22Rik	0	0	0	0	0.0314286	0.0571543
4930505O20Rik	0	0.0158348	0	0	0	0
4930506C21Rik	0.149307	0.238527	0.251394	1.02164	1.07782	1.00726
4930507D05Rik	0.969114	0.743751	0.797734	0.65621	0.242912	0.48592
4930507D10Rik	0	0	0.0577274	0.027492	0	0
4930509E16Rik	0.0552712	0.0233733	0.0279185	0.0531835	0	0
4930509G22Rik	0.265328	0.201965	0.227838	0.21701	0.191536	0.239467
4930509H03Rik	0.0541794	0.0687347	0.0273671	0.0260665	0.0244445	0.06668
4930509J09Rik	0	0.0182422	0	0	0.0194627	0
4930509K18Rik	0	0	0	0	0	0
4930510E17Rik	0	0	0	0	0	0
4930511A02Rik	0	0	0	0	0.0153014	0.0556525
4930511E03Rik	0.0294928	0.024944	0	0	0	0
4930511J24Rik	0	0	0	0	0	0
4930511M06Rik	0.0553708	0.0735912	0.079911	0.106559	0.0642395	0.0973518
4930511M18Rik	0	0	0	0	0	0
4930511O05Rik	0	0	0	0	0	0
4930512B01Rik	0.0286022	0.0120954	0.0144475	0.110087	0.0774279	0.111471
4930512H18Rik	0	0	0	0	0	0
4930512J16Rik	0.0333475	0.0282042	0	0.016044	0	0.0273611
4930512M02Rik	0.350149	0.148072	0.176867	0.336923	0.157979	0.201104
4930512P04Rik	0.543391	0.131309	0.156844	0.0746952	0	0
4930513D17Rik	0.0226058	0	0.0456744	0.0217519	0	0.0185477
4930513N10Rik	0.454822	0.583422	0.520743	0.123999	0.123123	0.105733
4930513N20Rik	0	0	0	0	0	0
4930513O06Rik	0	0	0	0	0	0
4930515B02Rik	0	0	0	0	0	0
4930515G01Rik	0.554285	0.267883	0.399972	0.0761927	0.119086	0.0649689
4930515G13Rik	0	0.113161	0	0	0.120732	0.109778
4930515G16Rik	0	0	0	0	0	0
4930515L19Rik	0	0	0	0	0	0
4930516B21Rik	0	0.023295	0.0278251	0	0	0
4930516K23Rik	0	0	0	0	0	0
4930517E11Rik	0	0	0	0	0	0
4930517G19Rik	0	0	0	0	0	0
4930517J16Rik	0.419821	0.426085	0.360502	0.0605946	0.0378827	0.0344457
4930517L18Rik	0	0	0	0	0	0
4930517O19Rik	0	0	0	0	0	0.0321876
4930518C09Rik	0	0	0	0	0	0
4930518I15Rik	0.642948	0.773846	0.849387	0.309331	0.37934	0.44637
4930518I17Rik	0	0	0	0	0	0
4930518J20Rik	0	0.0188346	0	0.0214281	0.0200948	0
4930518J21Rik	0.0574415	0	0	0	0	0
4930518P08Rik	0	0	0	0	0	0
4930519A11Rik	0.0161343	0.0136459	0	0	0	0
4930519D14Rik	0	0	0	0	0	0
4930519E07Rik	0	0	0	0	0	0
4930519F09Rik	0	0	0	0	0	0
4930519F16Rik	0.0536583	0.0726118	0.0216831	0.123916	0.0677862	0.0880515
4930519F24Rik	0.176957	0.112248	0.0446922	0.0425682	0	0.0362976
4930519G04Rik	0	0.00702259	0	0.0079896	0.00749245	0.0136253
4930519H02Rik	0.0899289	0.025353	0	0	0	0
4930519K11Rik	0.0459907	0.129658	0.0774359	0.339277	0.193666	0.427659
4930519L02Rik	0.110821	0.281187	0.0373187	0.390997	0.400001	0.242473
4930519P11Rik	0.0656966	0.111128	0.132738	0	0.177845	0
4930520K02Rik	0	0	0	0	0	0
4930520M14Rik	0	0	0	0	0	0
4930520O04Rik	0.597637	0.572361	0.568241	0.219877	0.245848	0.223543
4930520P13Rik	0	0	0	0	0	0
4930521E06Rik	0	0	0	0	0	0
4930521O17Rik	0	0	0	0	0	0
4930522H14Rik	0	0	0	0	0	0
4930522L14Rik	1.28431	1.54846	1.31127	1.18322	1.12192	1.05376
4930522N08Rik	0	0	0	0	0	0
4930522O17Rik	0	0	0	0	0	0
4930523C07Rik	0.297017	0.240285	0.231566	0.161538	0.14566	0.182773
4930523O13Rik	0	0	0	0	0	0
4930524B15Rik	0.0822849	0.139188	0.099753	0.0950123	0.10395	0.0135027
4930524B17Rik	0	0	0	0	0	0
4930524C18Rik	0	0	0	0	0	0
4930524J08Rik	1.36459	1.10796	0.827139	0.52522	0.394031	0.313495
4930524N10Rik	0	0	0	0	0	0
4930524O07Rik	0.61365	0.200525	0.408593	0.0805189	0.0755086	0.11443
4930524O08Rik	0	0	0	0.00892134	0	0
4930525C09Rik	0	0	0	0	0	0
4930525G20Rik	0.330572	0.484618	0.423012	0.583158	0.686074	0.515336
4930526A20Rik	0.525653	0.273588	0.142971	0.272353	0.145946	0.0995285
4930526F13Rik	0	0	0	0	0	0
4930526H09Rik	0	0	0	0	0	0.0366423
4930526L06Rik	0.128822	0.190668	0.162676	0.185934	0.145304	0.369937
4930526M16Rik	0	0	0	0	0	0
4930527A07Rik	0	0	0	0	0	0
4930527B05Rik	0	0	0	0	0	0
4930527E20Rik	0.093772	0	0	0	0	0
4930527F14Rik	0	0.0206357	0.0246486	0.0469544	0.0440327	0.0800753
4930527J03Rik	0.276588	0.0935716	0.055884	0.0532282	0.0499161	0.0453872
4930528D03Rik	0.0164817	0.0836381	0.0832523	0.0475775	0.0594894	0.0405689
4930528G23Rik	0	0.0161564	0.0192983	0	0.0172374	0.0156735
4930528H21Rik	0	0	0	0	0	0
4930528J11Rik	0	0	0	0	0	0
4930528P14Rik	0	0	0	0	0	0
4930529C04Rik	0.00931352	0.00787707	0.00940888	0.00896173	0	0
4930529I22Rik	0	0	0	0	0	0
4930529K09Rik	0.0481551	0.020364	0	0	0.0217265	0
4930529N20Rik	0	0	0	0	0	0
4930532G15Rik	0.123472	0.208856	0.0534582	0.0169725	0.0159164	0.0289447
4930532I03Rik	0	0	0	0	0	0.0146291
4930532M18Rik	0	0	0	0	0	0
4930533B01Rik	0	0	0	0	0	0
4930533D04Rik	0	0.0353268	0	0	0	0
4930533I22Rik	0.012837	0.0108571	0.0259368	0.0494084	0.0115835	0.0526626
4930533K18Rik	0	0.0114699	0.0137004	0.0130493	0.0244747	0
4930533L02Rik	0	0	0	0	0	0
4930533N22Rik	0	0	0	0	0	0
4930533P14Rik	0.0564562	0	0	0	0	0
4930534D22Rik	0.0606151	0.123039	0.0979771	0.0933209	0.0656355	0.129308
4930534H03Rik	0	0	0	0	0	0
4930535E02Rik	0	0	0	0	0	0
4930535G08Rik	0	0	0	0	0	0
4930535I16Rik	0	0.0536369	0	0	0	0
4930535L15Rik	0.0614067	0.103871	0.0620354	0.0590872	0.110821	0.0503832
4930535O05Rik	0	0	0	0	0	0
4930537H20Rik	0.0195567	0.0165404	0.0395139	0	0	0.0802299
4930538E20Rik	0	0.0300297	0.0358695	0	0	0
4930538L07Rik	0	0	0	0	0	0
4930539C22Rik	0	0	0.0342794	0	0	0
4930539E08Rik	0.835596	1.12596	0.901382	1.88062	1.77638	1.76627
4930539J05Rik	0.828769	0.584121	0.498366	0.360758	0.641009	0.696182
4930539M17Rik	0	0.0329049	0.0393038	0.0374359	0.0351065	0
4930540E01Rik	0	0.0242911	0	0	0.0259163	0
4930540I17Rik	0	0	0	0	0	0
4930540M03Rik	0	0	0	0	0	0
4930540M05Rik	0.0954951	0.0807666	0.0803941	0.045944	0.0287235	0.0130587
4930542C12Rik	0	0	0	0	0	0
4930542C16Rik	0	0	0.0154154	0	0	0
4930543E12Rik	0	0	0	0	0	0
4930543I11Rik	0	0	0	0	0	0
4930543K20Rik	0	0	0	0	0	0
4930543N07Rik	0	0	0	0	0	0
4930544D05Rik	0	0	0	0	0	0
4930544F09Rik	0.0190916	0	0	0	0.0172274	0
4930544G11Rik	0	0	0	0	0	0
4930544I03Rik	0	0.0392908	0.0938631	0.134103	0.125759	0.114349
4930544L04Rik	0	0.00867214	0	0	0.00925236	0
4930544M13Rik	0	0	0.0180712	0	0	0
4930545H06Rik	0	0	0	0	0.0389254	0
4930545L08Rik	0.0581519	0.049183	0	0	0	0
4930545L23Rik	0	0	0	0	0	0
4930546C10Rik	0	0	0	0	0.0818183	0
4930546K05Rik	0	0.0139993	0.00836082	0	0.00746796	0.00679039
4930547E08Rik	0	0	0	0	0	0
4930547H16Rik	0	0	0	0	0	0
4930547M16Rik	0.0685708	0.162386	0.124691	0.145158	0.210375	0.225045
4930548G14Rik	0	0	0	0	0	0
4930548H24Rik	0.0601278	0.0508541	0.0364461	0.0115713	0.0108513	0.00986679
4930548K13Rik	0	0	0	0	0	0
4930549C15Rik	0.0261222	0.0220933	0	0	0	0
4930550C14Rik	0.0837032	0.0865253	0.0563735	0.116338	0.125883	0.114462
4930550C17Rik	0	0	0	0	0	0
4930550L24Rik	0.0390902	0.0330612	0.0394905	0	0	0
4930551I15Rik	0.0153588	0.02598	0.0155161	0	0	0.0126017
4930551L18Rik	0	0.0795359	0	0	0	0
4930551O13Rik	0	0	0	0	0	0
4930552P12Rik	0.0527468	0	0.0133217	0.0126886	0.0237981	0.0324584
4930553I04Rik	0	0	0	0	0	0
4930553I21Rik	0	0	0	0.0546048	0.051207	0
4930553M12Rik	0	0	0	0	0	0
4930553P18Rik	0.674548	0.805427	0.801712	0.66816	0.769803	0.634846
4930554C24Rik	0	0	0	0	0	0
4930554G22Rik	0	0	0	0	0	0
4930554G24Rik	0	0	0	0	0	0
4930554H23Rik	0	0	0	0.012459	0	0
4930555A03Rik	0.0681096	0.100809	0.068807	0.0163843	0.0153647	0
4930555B11Rik	0	0	0	0	0	0
4930555B12Rik	0	0	0	0	0	0
4930555F03Rik	0.0063861	0.0216046	0	0.00614489	0.00576253	0.0209588
4930555G01Rik	0	0	0	0	0	0
4930555G07Rik	0.0563596	0.0953341	0.0569366	0	0	0.0231211
4930555G21Rik	0	0	0	0	0	0
4930555K19Rik	0	0	0	0	0	0
4930555M17Rik	0	0	0	0	0	0
4930555O08Rik	0	0	0	0	0	0
4930556G01Rik	0	0	0	0	0	0
4930556G22Rik	0	0	0	0	0.0400811	0
4930556H04Rik	0.137551	0.29915	0.218365	0.0189079	0.0177314	0.177349
4930556I23Rik	0	0	0	0	0	0
4930556J02Rik	0.0100593	0	0	0	0	0
4930556J24Rik	0	0	0.0272549	0.0259596	0.0973772	0.0885423
4930556L07Rik	0	0	0.0446322	0	0	0
4930556M19Rik	0.145471	0.17463	0.0948132	0.0451536	0.0889223	0.0385021
4930556N09Rik	0.0324276	0	0	0	0	0
4930556N13Rik	0	0	0	0	0	0
4930557B06Rik	0	0	0	0	0	0
4930557F08Rik	0	0	0	0	0	0
4930557F10Rik	0	0.0441866	0.0527793	0	0	0
4930557J02Rik	0	0	0	0	0	0
4930557K07Rik	0.0906721	0	0	0	0.0818183	0
4930558C23Rik	0	0	0	0	0	0
4930558F17Rik	0	0	0	0	0	0
4930558G05Rik	0	0	0	0	0	0
4930558J18Rik	0.224559	0.122095	0.162042	0.0154341	0.0434211	0.026321
4930558J22Rik	0	0	0	0	0	0
4930558K02Rik	0.0564078	0.0238539	0.0569854	0.0271386	0	0.0462817
4930558N11Rik	0	0	0	0	0	0
4930559C10Rik	0	0	0	0	0	0
4930560O18Rik	0	0	0.020847	0	0	0
4930562A09Rik	0	0	0	0	0	0
4930562C15Rik	0.00619616	0.0052405	0	0	0	0
4930562D21Rik	0	0	0	0	0	0
4930562F07Rik	0.146774	0.0310341	0.0370691	0.0706149	0.0331104	0.0301063
4930562F17Rik	0	0.0289975	0	0	0	0
4930563D23Rik	0.184426	0.0935891	0.0993679	0	0	0
4930563E18Rik	0	0.017925	0.0428216	0	0.0191243	0.104335
4930563E22Rik	1.75846	1.9998	1.6761	0.783882	0.788894	0.91295
4930563F08Rik	0	0	0	0	0	0
4930563H07Rik	0	0	0	0	0	0
4930563I02Rik	0	0.0258954	0	0	0	0
4930563J15Rik	0.00949077	0	0	0	0	0
4930563M21Rik	0	0	0	0	0	0
4930564D02Rik	0	0	0	0	0	0
4930565D16Rik	0	0	0	0	0	0
4930565N06Rik	0	0	0	0	0	0.0111777
4930566F21Rik	0.0202423	0.0171203	0	0	0	0.033217
4930566N20Rik	0	0	0	0	0	0
4930567H12Rik	0.0327502	0.0276991	0	0.078783	0	0.0134355
4930567H17Rik	0	0	0	0	0	0
4930567K12Rik	0	0	0	0	0	0
4930567K20Rik	0	0	0	0	0	0
4930568A12Rik	0.0253575	0.085786	0.0256171	0	0.0228814	0
4930568A13Rik	0	0	0	0	0	0
4930568D16Rik	0	0	0	0	0	0
4930568E12Rik	0	0	0	0	0	0
4930568G15Rik	0.0638044	0.0462546	0.0276247	0.0350825	0.00822489	0.0673078
4930569F06Rik	0	0	0	0	0	0
4930570B17Rik	0	0	0	0	0	0
4930570D08Rik	0	0	0	0	0	0
4930570G19Rik	0.945804	1.26656	1.28195	1.24378	1.59311	1.79131
4930570N18Rik	0	0	0	0	0	0
4930571K23Rik	0	0	0	0	0	0
4930571N24Rik	0.0337233	0.0570442	0	0	0.121722	0.0276695
4930572G02Rik	0.00487254	0.00412103	0.00492243	0.00937698	0.0263805	0.023987
4930572K03Rik	0	0	0	0	0	0
4930572O03Rik	0	0	0	0	0	0
4930572O13Rik	0	0	0	0	0	0.0348907
4930573C15Rik	0	0	0	0	0	0
4930573H18Rik	0.0363289	0	0.0367009	0.0349567	0.0327815	0
4930573I07Rik	0.0785536	0.0664381	0	0	0	0
4930577H14Rik	0	0	0	0	0	0
4930577N17Rik	0.405095	0.256962	0.409243	0.155918	0.347262	0.249281
4930578C19Rik	0.31042	0.36597	0.456144	0.0362055	0.101858	0.108052
4930578G10Rik	0.129201	0.245867	0.163155	1.02565	0.349755	0.742052
4930578I06Rik	0	0	0	0	0	0
4930578I07Rik	0	0	0.0242354	0	0	0
4930578M01Rik	0.567315	0.918623	0.920917	0.345262	0.428787	0.549019
4930578M07Rik	0	0	0	0	0	0
4930579C12Rik	0	0.00757278	0	0	0	0
4930579D09Rik	0	0	0	0	0	0
4930579F01Rik	0.0157257	0	0	0	0	0
4930579G18Rik	0.0680041	0.115031	0.0687004	0.0654355	0.0306819	0
4930579G24Rik	1.11941	1.69569	1.11399	0.659138	0.768885	0.753958
4930579H20Rik	0.0217111	0	0.0219334	0	0	0
4930579J19Rik	0	0	0	0	0	0
4930579K19Rik	0.930796	0.524824	0.705245	0.199031	0.326631	0.127284
4930579M01Rik	0	0	0	0	0	0
4930579O11Rik	0	0	0	0	0	0
4930579P08Rik	0	0	0	0	0	0
4930580E04Rik	0	0	0	0	0	0
4930581F22Rik	0.48094	0.416114	0.418849	0.898952	0.838027	0.811885
4930583I09Rik	0	0	0	0	0	0.0428657
4930583K01Rik	0.0355827	0.0601893	0.107841	0.0684773	0	0.029195
4930583P06Rik	0	0	0	0	0	0
4930584E12Rik	0	0	0	0.0322842	0.0302753	0
4930584F24Rik	0	0	0	0	0	0
4930586N03Rik	0	0	0	0.0359487	0	0
4930587A21Rik	0.0386768	0	0	0	0	0
4930587E11Rik	0	0	0	0	0	0
4930588G17Rik	0.0223297	0	0	0	0	0
4930588K23Rik	0	0	0	0	0	0
4930589L23Rik	0	0.0408175	0.0243776	0	0.0217742	0
4930589O11Rik	0.250432	0.272324	0.61442	0.172124	0.161413	0.176122
4930589P08Rik	0	0	0	0	0	0
4930590H14Rik	0	0	0	0	0	0
4930590J08Rik	0.228967	0.274341	0.224886	0.146879	0.120522	0.349635
4930590L14Rik	0	0	0	0	0	0
4930590L20Rik	0	0	0	0	0	0
4930591A17Rik	0	0	0	0	0	0
4930591E09Rik	0	0	0	0	0	0
4930592A05Rik	0	0	0	0	0.0295229	0
4930592C13Rik	0.199177	0.126343	0.0503041	0	0.179728	0.163421
4930593A02Rik	0	0	0	0.046758	0	0.0398702
4930593C16Rik	0.0396077	0.133995	0.0400132	0.0762233	0	0.0649949
4930594C11Rik	0.011947	0.0101044	0	0.0114957	0.0107804	0
4930594M17Rik	0	0	0	0	0	0
4930594M22Rik	0.144027	0.192337	0.130186	0.102117	0.164164	0.14927
4930594M22Rik	0.12807	0.216635	0.129381	0.308081	0.115564	0.105079
4930594O21Rik	0	0	0	0	0	0
4930595D18Rik	0.160949	0.306281	0.284544	0	0	0.0990418
4930595L18Rik	0	0	0	0	0	0
4930595M18Rik	0	0	0	0	0	0
4930595O18Rik	0	0	0	0	0	0
4930596D02Rik	0	0	0	0	0	0
4930596I21Rik	0.0713969	0.12077	0	0.0687001	0.128851	0
4930597A21Rik	0	0	0	0	0	0
4930597L12Rik	0	0	0.0364994	0	0	0
4930597O21Rik	0.333761	0.629711	0.466863	0.29645	0.324338	0.294911
4930598A11Rik	0	0.132982	0	0.0504312	0.0945862	0.172009
4930598F16Rik	0	0	0	0	0	0
4930598N05Rik	0.014	0.0236815	0.0282867	0.0673559	0.101064	0.195275
4930599A14Rik	0	0.0528227	0	0	0	0
4930599N23Rik	0.0374022	0.126534	0.0755704	0.0359895	0.0675001	0.0920638
4930599N24Rik	0	0	0	0	0	0
4931400O07Rik	0	0	0	0	0	0
4931403E22Rik	0.19709	0.291711	0.0995539	0	0.0444612	0.0808545
4931403G20Rik	0	0	0	0	0	0
4931406B18Rik	0.00584306	0	0	0.00562236	0	0.00479414
4931406C07Rik	3.73011	4.27128	3.71019	2.14712	2.27579	2.39722
4931406G06Rik	0.0525782	0.0444689	0.0265583	0.0252961	0	0.0215698
4931406P16Rik	4.07879	6.63925	6.96983	3.18668	3.60481	4.73635
4931407E12Rik	0	0	0	0	0	0
4931408C20Rik	0	0	0	0	0	0
4931409K22Rik	0.0682863	0.041253	0.0985506	0	0.0176053	0.00800397
4931412I15Rik	0	0	0	0	0	0
4931413I07Rik	0	0	0	0	0	0
4931413K12Rik	0	0	0	0	0	0
4931414P19Rik	1.74301	1.79976	1.71764	1.34791	1.25439	1.21954
4931415C17Rik	0.30033	0.244602	0.179796	0.50305	0.521934	0.702743
4931417E11Rik	0	0	0	0	0	0
4931419H13Rik	0.0676546	0.02861	0	0.0650992	0.0305242	0
4931420L22Rik	0	0	0	0	0	0
4931422A03Rik	0.0205456	0.0173768	0.0207559	0	0	0
4931423N10Rik	0.0656966	0.069455	0.0995539	0.0948226	0.0296408	0.0673787
4931428F04Rik	61.3526	67.3813	73.892	6.65517	6.75502	7.61759
4931428L18Rik	0	0.0183625	0.0219334	0.041782	0.0587732	0.0178136
4931429L15Rik	0.0154889	0.0131	0.031295	0.0447117	0.027953	0.0508337
4931429P17Rik	0	0	0.0165263	0	0	0
4931431B13Rik	0.0458093	0	0	0	0	0.0563787
4931431C16Rik	0.0240687	0.0101783	0	0	0.0108593	0
4931440F15Rik	0.070372	0.102031	0.0609364	0.270856	0.199573	0.239205
4931440J10Rik	0.110821	0.0937291	0.0746375	0.0710904	0.1	0.242473
4931440P22Rik	0.296723	0.169397	0.164869	0.192723	0.167343	0.182592
4932411K12Rik	0	0	0	0.0070317	0.0131883	0
4932411N23Rik	0.00966069	0	0	0.0278874	0.00871736	0.00792644
4932412D23Rik	0	0.00546799	0.00653133	0	0.0116677	0.00530454
4932413F04Rik	0.0119038	0	0	0	0	0
4932414J04Rik	0	0	0	0	0	0
4932414N04Rik	0.00755774	0.0255684	0.00763513	0.00727228	0.027279	0.012402
4932415D10Rik	0.00435629	0.0018422	0.00220045	0	0	0
4932415M13Rik	0.0188295	0.0159254	0	0	0.00849544	0.00772465
4932416K20Rik	0	0	0	0	0	0.0130935
4932422M17Rik	0.124721	0.263713	0.163798	0.0600052	0.0225086	0.051166
4932429P05Rik	0	0	0	0	0	0
4932430I15Rik	0.00995583	0	0	0.00957978	0	0.0081686
4932431L22Rik	0	0	0	0	0	0
4932431P20Rik	0.0034723	0.0264308	0.0105236	0.00334115	0	0.00569794
4932435O22Rik	0.0188295	0.0238881	0.0380446	0.00905914	0.0339818	0.0154493
4932438A13Rik	2.4931	5.00108	6.25793	2.60595	2.9839	4.75286
4932438H23Rik	0.287207	0.388657	0.394602	0.508501	0.507959	0.49015
4932441J04Rik	0.614171	0.584376	0.592257	2.18257	1.90191	2.24472
4932442E05Rik	0	0.0102457	0	0	0	0
4932443I19Rik	0.205755	0.295836	0.159361	0.191384	0.210419	0.157564
4932443L11Rik	0.0232854	0.0393881	0.0235239	0.011203	0.0420234	0.0191053
4932702P03Rik	0.00722114	0.00610741	0	0.0138968	0.0195481	0.00592483
4933400A11Rik	0	0	0	0	0	0
4933400C23Rik	0.129138	0.136526	0.097845	0.031065	0.014566	0.0264889
4933400F21Rik	0.00970055	0	0.00979988	0	0	0
4933400L20Rik	0	0	0	0.0317661	0	0
4933401B06Rik	0	0	0	0	0	0
4933401H06Rik	0	0	0	0	0.0247089	0
4933401J01Rik	0	0	0	0	0	0
4933402C05Rik	0	0	0	0	0	0
4933402C06Rik	0	0	0	0	0.0415676	0
4933402D24Rik	0.262114	0.110844	0.0945705	0.0540457	0.0506827	0.0460843
4933402E13Rik	0	0	0	0	0	0
4933402J07Rik	0	0	0	0	0	0
4933402J10Rik	0	0	0	0	0	0
4933402J15Rik	0	0	0	0	0	0.0162683
4933402N03Rik	0	0	0.0182097	0	0	0
4933402N22Rik	0	0	0	0	0	0
4933403L11Rik	0	0.0248328	0	0	0	0.0240904
4933403O08Rik	0	0.0180763	0.0431831	0	0	0
4933404G15Rik	0	0	0	0	0	0
4933404I11Rik	0.136913	0.0463187	0.0829892	0	0	0
4933404K08Rik	0.0229526	0	0	0.0220856	0.0207113	0
4933404K13Rik	0	0.0180763	0	0	0.0192858	0
4933404O12Rik	2.64809	3.22465	3.44555	2.98164	3.40913	3.33302
4933405D12Rik	0.0222542	0.0752875	0.0449641	0	0.0401624	0.0547777
4933405E24Rik	0	0	0	0	0	0
4933405L10Rik	0.0885379	0.0561618	0.0223611	0.212984	0.159785	0.199771
4933405O20Rik	0	0	0	0.0472345	0.0221477	0
4933406B15Rik	0	0	0	0	0	0
4933406B17Rik	0.0911534	0.0449718	0.0460434	0.036546	0.0274175	0.0623249
4933406C10Rik	0.409983	0.368422	0.375352	0.369842	0.335267	0.557137
4933406D12Rik	0	0	0	0	0	0
4933406F09Rik	0	0	0	0	0	0
4933406G16Rik	0	0.0196732	0	0	0	0
4933406I18Rik	0.0598436	0.0843562	0.0201521	0.153555	0.234	0.26187
4933406J09Rik	0.0218698	0	0.0441874	0.0210437	0.0394685	0.0717751
4933406J10Rik	0	0	0	0	0	0
4933406K04Rik	0	0	0	0	0.0111236	0
4933406L23Rik	0	0	0	0	0	0
4933406M09Rik	0	0	0.0188071	0	0.0167987	0
4933406P04Rik	0.551939	0.40457	0.576177	0.371764	0.182616	0.226429
4933407E24Rik	0	0	0	0.032684	0	0.0278693
4933407I05Rik	0	0	0	0	0.0361902	0.0219378
4933407I08Rik	0	0	0	0	0	0
4933407K13Rik	0.496371	0.757396	0.95121	0.256045	0.346316	0.508031
4933407L21Rik	1.69345	1.32401	0.994645	1.09896	1.04834	0.888601
4933408A14Rik	0	0	0	0	0	0
4933408B17Rik	0.906013	0.560411	0.39617	0.182165	0.244043	0.288472
4933408J17Rik	0.0177052	0.0149745	0.0536595	0	0.0159764	0.0145268
4933408N05Rik	0.0415581	0	0.0209918	0	0.01875	0
4933409D19Rik	0	0	0	0	0	0
4933409F18Rik	0	0	0	0	0	0
4933409G03Rik	0	0	0	0	0	0
4933411E02Rik	0.159777	0	0.064565	0.0307483	0	0.0262188
4933411E06Rik	1.82978	1.47299	1.60353	1.01822	0.895179	0.976752
4933411E08Rik	0.0389745	0	0.0196868	0	0	0
4933411G06Rik	0	0	0	0	0	0
4933411K16Rik	0.0477014	0.161377	0.0481898	0	0.0215218	0.0978456
4933411O13Rik	0	0	0	0	0	0
4933412A08Rik	0	0.0829116	0.0495175	0.0235821	0	0.0402165
4933412E12Rik	0.716697	0.560411	0.601086	1.4313	2.06217	1.97492
4933412E24Rik	0	0	0	0	0	0
4933412L11Rik	0	0	0	0	0	0
4933412O06Rik	0.175854	0.148731	0.177654	0.987067	1.16367	1.22642
4933413C19Rik	0	0.0251128	0	0	0.0133965	0.0121811
4933413J09Rik	0	0	0	0	0	0
4933413L06Rik	0	0	0.0305616	0	0	0.0248211
4933414I15Rik	0	0	0	0	0	0
4933415A04Rik	0.360432	0.498831	0.264816	0.252231	0.221753	0.295729
4933415F23Rik	0.0554418	0	0.0186698	0	0	0
4933415J04Rik	0	0.021397	0	0	0	0.0207574
4933416C03Rik	0	0	0	0	0	0
4933416E03Rik	0	0	0	0	0	0
4933416E14Rik	0.0849174	0.0574563	0.0686295	0.0980519	0.229877	0.250824
4933416I08Rik	0.0936386	0.0395982	0	0.0450509	0	0.0384145
4933416M07Rik	0	0	0	0	0	0
4933416O17Rik	0.0310217	0.0393556	0.0626786	0	0	0
4933417A18Rik	0	0	0	0	0	0
4933417C20Rik	0.0526905	0.0742731	0.0354866	0.0507003	0.0158485	0.0288211
4933417D19Rik	0.294592	0.113253	0.162332	0.0773086	0.0724981	0.109867
4933417E11Rik	0.0903403	0.0764068	0.0608435	0	0.0543459	0.0247076
4933417G07Rik	0	0	0	0	0	0
4933417O13Rik	0.138658	0.0439772	0.105058	0.0333552	0.187678	0.0284417
4933421A08Rik	0.040188	0.0849742	0.0608992	0.019335	0.0362638	0.0494604
4933421D24Rik	0	0	0	0	0	0
4933421I07Rik	0	0	0	0	0	0
4933421O10Rik	1.53148	2.01889	1.67681	1.54773	1.5595	2.26741
4933422A05Rik	0.0242728	0	0	0.046712	0	0
4933423L19Rik	0	0	0	0	0	0
4933423P22Rik	0	0	0	0	0	0.00487814
4933424G06Rik	0.150982	0.127695	0.0571978	0.0363197	0.0340597	0.154847
4933424H11Rik	0	0	0	0	0	0
4933424L21Rik	0	0	0	0	0	0
4933424M12Rik	0.0768659	0.0390064	0.108714	0.162718	0.0554882	0.0756807
4933424N20Rik	0	0	0	0	0	0
4933425B07Rik	0	0	0	0.0147994	0	0
4933425D22Rik	0.344248	0.177927	0.212528	0.0552076	0.0345149	0.0470751
4933425L06Rik	0	0	0.0308308	0.0146828	0.0137692	0.0500795
4933425M03Rik	0.127904	0.216354	0.301499	0.0205122	0	0.0349811
4933426K07Rik	0	0	0	0	0	0
4933427D06Rik	0.0338854	0.0382122	0.0342323	0	0	0.0185349
4933427D14Rik	6.10096	6.62101	7.21401	4.60302	4.38437	6.17659
4933427E11Rik	0.189784	0.0229304	0.0273896	0.0521759	0	0.111225
4933427E13Rik	0.0158622	0	0	0.0457891	0.0286266	0.0130146
4933427G23Rik	0.0785224	0.0774803	0.0793264	0.214077	0.14171	0.182541
4933427I04Rik	0.0301548	0.0382559	0.0304636	0	0.0408155	0.0247415
4933427I22Rik	0.085049	0.233778	0.408119	0.306887	0.268605	0.383798
4933427J07Rik	0.0429406	0.16343	0.108451	0.30989	0.193738	0.140928
4933428C19Rik	0.0402371	0	0	0	0	0
4933428G20Rik	0.0461951	0.156281	0.0933361	0.0666753	0.0208421	0
4933428M09Rik	0	0	0	0	0	0
4933428P19Rik	0.02392	0.0606923	0.0966598	0.0920662	0.0215843	0.157008
4933429H19Rik	0	0.0559549	0.100254	0.0318299	0.0596986	0
4933429O19Rik	0.0330351	0.0186267	0	0.0317873	0.0298094	0.0903493
4933430A20Rik	0	0	0	0	0	0
4933430H06Rik	0	0	0	0	0	0
4933430H16Rik	0	0	0	0	0	0
4933430I17Rik	0.387658	0.234191	0.466222	0.159864	0.116601	0.196899
4933430L12Rik	0	0	0	0	0.0248744	0
4933430M04Rik	0	0.0748321	0.0446922	0.0851365	0.119758	0.108893
4933430N04Rik	0	0	0	0	0	0
4933431C10Rik	0	0	0	0	0	0
4933431E20Rik	7.25738	11.1946	10.8318	17.5603	18.4923	21.2765
4933431G14Rik	0.019709	0	0	0	0	0
4933431J24Rik	0	0	0	0	0	0
4933431K14Rik	1.46068	1.31775	1.15591	1.47578	1.47182	1.29834
4933431K23Rik	0.0123343	0.0260798	0.00623028	0.00593419	0.00556494	0.00506003
4933431M02Rik	0	0.0194396	0.02322	0.0221165	0	0
4933432G23Rik	0	0	0	0	0	0
4933432I03Rik	0	0.0787113	0	0.0298499	0	0.0254528
4933432I09Rik	0.140315	0.127151	0.121502	0.270031	0.28036	0.649643
4933432K03Rik	0.00880995	0.0149023	0.0178003	0	0.0158994	0
4933433F19Rik	0	0	0	0	0	0
4933433G08Rik	0	0	0	0	0	0
4933433G15Rik	0.0181344	0.0766875	0.128241	0.104697	0.049091	0.089274
4933433G19Rik	0.0137027	0	0.013843	0.0131852	0	0
4933433N18Rik	0	0	0	0	0	0
4933434E20Rik	11.423	8.8537	6.99995	8.53709	8.20167	7.44171
4933434M16Rik	0	0	0	0	0	0
4933435F18Rik	0	0	0	0	0	0
4933435G04Rik	0	0	0	0	0	0
4933436E23Rik	0	0	0	0	0	0
4933436F18Rik	0.0410399	0	0.0414601	0	0.0370325	0
4933436H12Rik	0	0	0	0	0	0
4933436I01Rik	0	0	0	0	0	0
4933436I20Rik	0.0766868	0.0908028	0.0929664	0.103306	0.0138397	0.113257
4933436N17Rik	0	0	0	0.0220548	0	0
4933436P19Rik	0	0	0	0	0	0
4933437G19Rik	0.223524	0.259943	0.112907	0	0.0252123	0.0458496
4933438A12Rik	0.0324916	0	0	0	0	0
4933438B17Rik	0	0.0159528	0.019055	0	0	0
4933438K21Rik	0	0	0	0	0.0175429	0.0159512
4933439C10Rik	7.81238	4.58507	3.88994	3.30468	3.36347	4.19315
4933439J24Rik	0	0	0	0	0	0
4933439K11Rik	0.0670346	0.103942	0.135442	0.0537521	0.0302445	0.0366672
4933439N06Rik	0	0	0	0	0	0
4933439N14Rik	0.0605593	0.128048	0.0917691	0.0291359	0.027323	0.0496879
4933440J02Rik	0	0	0	0	0	0
4933440M02Rik	0.00694095	0.0176113	0.0210361	0.0200363	0.0187896	0
4933440N22Rik	0.353914	0.270821	0.204307	0.194598	0.152074	0.165932
5031410I06Rik	0	0	0	0	0	0
5031415H12Rik	0	0	0	0	0	0
5031425E22Rik	3.54616	3.39984	3.52427	1.66915	1.86564	2.25308
5031425F14Rik	0	0.0265372	0	0.0301914	0.0283127	0
5031434C07Rik	0.020286	0.0343144	0.0102468	0	0.0183051	0.0249665
5031434O11Rik	1.49088	1.47731	1.41702	1.49398	1.55227	2.35962
5031439G07Rik	24.4422	28.0926	30.0346	15.0011	15.3077	18.4797
5033403F01Rik	0.137305	0.165897	0.138711	0.0943706	0.194696	0.0965628
5033403H07Rik	0	0	0	0	0	0
5033404E19Rik	0.247241	0.0522771	0.0936648	0.327116	0.278874	0.304286
5033406O09Rik	0.127221	0.138342	0.0734423	0.069952	0.163998	0
5033417F24Rik	0.534138	0.669846	1.17225	0.886143	0.880864	1.34498
5033421B08Rik	0	0	0	0.0251755	0.023609	0.0429339
5033423K11Rik	0	0	0.0225583	0	0	0.0183212
5033424D13Rik	0.0507932	0	0	0	0	0
5033425B01Rik	0	0	0	0	0	0
5033426E14Rik	0	0	0	0	0	0
5033426O07Rik	0.0352776	0.0198911	0.0237592	0.101835	0.0318329	0.0675376
5033428I22Rik	0	0.0025434	0	0.00289363	0	0
5033430I15Rik	12.1699	8.59689	7.40463	3.75924	3.02616	3.60261
5330406M23Rik	0	0	0.0158792	0.151245	0.0709171	0.0128966
5330409N07Rik	0.0374235	0.0791289	0.0472584	0.018005	0.00844231	0.0153527
5330411J11Rik	0.0363089	0.0153544	0	0.0174687	0.0327634	0.0297908
5330411O13Rik	0.0426347	0.036059	0.0646068	0	0	0
5330413D20Rik	0	0	0	0	0	0
5330413P13Rik	0.169603	0.152699	0.127123	0.357981	0.2814	0.323203
5330416C01Rik	0.134343	0.26512	0.289532	0.361952	0.436409	0.639311
5330417C22Rik	3.02825	3.37371	3.17003	5.36554	5.68654	6.34438
5330417H12Rik	0	0	0	0	0	0
5330425B07Rik	0.544827	0.162634	0.226638	0	0.0578385	0.0262954
5330426L24Rik	0	0.0127989	0.0305756	0.0436838	0.0273104	0.0248325
5330429C05Rik	0.0675852	0.114323	0.0682772	0	0.0609858	0
5330431K02Rik	0.0167672	0.141811	0.0338777	0.112937	0.0907796	0
5330434G04Rik	0.299034	0.745878	0.675875	0.785185	0.84609	1.14775
5330437M03Rik	0.0644898	0.00681792	0.00814376	0.0232702	0.0654667	0.0396846
5330438D12Rik	2.85071	2.02395	1.83627	1.13245	1.46317	1.45917
5330438I03Rik	0	0	0.0350626	0	0.0104394	0.00949223
5330439A09Rik	0.206265	0.423669	0.357217	0.113414	0.186124	0.193414
5330439B14Rik	0	0	0.0238872	0	0	0
5330439K02Rik	0.512501	0.409376	0.589659	0.246572	0.154153	0.303694
5330439M10Rik	0	0.239979	0.0955488	0	0	0.0776017
5430400D12Rik	0.13633	0.131775	0.118051	0.206141	0.158166	0.415468
5430401F13Rik	0	0	0	0	0	0
5430401H09Rik	0.0637338	0.0616045	0.0551884	0.00876093	0	0
5430402E10Rik	0	0	0	0	0	0
5430402O13Rik	0.424907	0.304085	0.363218	0.471759	0.619366	0.34863
5430402P08Rik	0	0	0	0	0	0
5430403G16Rik	0.669904	1.05818	0.955431	0.729916	0.844509	0.832552
5430403N17Rik	0.154707	0.218077	0.104194	0	0.0116334	0
5430405H02Rik	2.08544	1.74933	1.84776	1.46388	1.44991	1.45861
5430414B19Rik	0.789935	0.519634	0.753689	0.337821	0.2376	0.324065
5430416N02Rik	3.62207	4.23273	3.57748	1.26808	1.2986	1.49919
5430419D17Rik	0.0191985	0.0162375	0.0155161	0.0147787	0.00692955	0.00315042
5430420F09Rik	0.0182957	0	0	0	0.0330184	0
5430421F17Rik	0.144586	0.0786125	0.104333	0.019875	0.0652339	0.0593153
5430425E15Rik	0	0	0	0	0	0
5430425K12Rik	0	0.0182422	0	0	0	0.0176968
5430427M07Rik	0	0	0	0.0277085	0	0
5430427N15Rik	0.233823	0.209392	0.180636	0.132348	0.124112	0.135422
5430427O19Rik	0.0263031	0.0444926	0.0354299	0.0759288	0.0870273	0.0143875
5430430B14Rik	0.0403852	0.0341565	0.0611981	0.174869	0.236872	0.165677
5430430K15Rik	0.0213173	0.036059	0.0215356	0.0205122	0	0
5430431A17Rik	0.124204	0.0350158	0.0836503	0.119512	0.0373586	0.033969
5430433H01Rik	0	0	0	0	0	0
5430434F05Rik	0.0185274	0	0	0.0267414	0.00835915	0
5430434I15Rik	0	0	0	0	0	0
5430435K18Rik	0	0.126343	0	0	0	0
5430437J10Rik	0.0164488	0.0417355	0.0166172	0	0	0.0134959
5430440P10Rik	0.129583	0.136996	0.130909	0.031172	0	0.0531602
5530400C23Rik	0	0	0	0	0	0
5530400K19Rik	0.171785	0.159819	0.156189	0.0991778	0.186013	0.169136
5530401A14Rik	0.014474	0.0550875	0.0219334	0.00696367	0.0130607	0.0118757
5530402G07Rik	0.0885975	0.0374664	0.0895047	0	0.199866	0.181732
5530601H04Rik	2.68648	2.15467	2.03088	1.64245	1.67217	1.6854
5730403I07Rik	0.0809493	0.0821571	0.0163556	0.0311567	0.029218	0
5730405O15Rik	0.627445	0.606483	0.887417	0.310498	0.307354	0.279468
5730408A14Rik	0	0	0	0.173634	0.146546	0.0296112
5730409E04Rik	18.3526	19.9321	17.5974	33.3031	31.9705	33.2733
5730412P04Rik	0	0.0726829	0.0578781	0	0.0258486	0
5730416F02Rik	0.0405345	0.0342827	0	0	0	0
5730419F03Rik	0	0.0133067	0	0	0.0425909	0
5730420D15Rik	0.027846	0.0471025	0.112524	0.107177	0.0753809	0.0228472
5730422E09Rik	0.124137	0.164986	0.0537462	0.153576	0.128018	0.0873019
5730435O14Rik	0	0	0	0	0.0852226	0.0774904
5730437C11Rik	0	0	0.274802	0	0	0
5730455P16Rik	8.91165	15.2813	16.0899	11.7408	12.7829	14.9974
5730460C07Rik	0	0	0	0	0	0
5730480H06Rik	1.10573	1.13537	1.06352	0.80902	0.819246	0.811582
5730488B01Rik	0	0	0	0	0	0
5730507A11Rik	0.00976386	0.0165159	0.00986383	0	0	0.00801109
5730507C01Rik	2.11053	3.23056	2.73385	0.62295	0.537452	0.701163
5730522E02Rik	1.23379	1.02946	0.955777	0.340718	0.484267	0.431251
5730559C18Rik	1.43507	1.41509	1.2627	0.540891	0.692226	0.569734
5730585A16Rik	0	0	0	0	0	0
[truncated: 52,233 more rows]
